# Supplementary material for: IPr# – highly hindered, broadly applicable N-heterocyclic carbenes
Source: Chem Sci. 2021 Jul 2;12(31):10583–9. doi: 10.1039/d1sc02619d (PMC8356752; doi:10.1039/d1sc02619d)
Supplement: SC-012-D1SC02619D-s002 [file SC-012-D1SC02619D-s002.cif]

# Electronic Supplementary Material (ESI) for Chemical Science.
# This journal is © The Royal Society of Chemistry 2021

####################################################################### 
# 
# This file contains crystal structure data downloaded from the 
# Cambridge Structural Database (CSD) hosted by the Cambridge 
# Crystallographic Data Centre (CCDC).
# 
# Full information about CCDC data access policies and citation 
# guidelines are available at http://www.ccdc.cam.ac.uk/access/V1 
# 
# Audit and citation data items may have been added by the CCDC. 
# Please retain this information to preserve the provenance of 
# this file and to allow appropriate attribution of the data. 
# 
#######################################################################

data_180405RAL_MENG_06_58A_100K_0m_a
_database_code_depnum_ccdc_archive 'CCDC 2077050'
loop_
_audit_author_name
_audit_author_address
'Roger Lalancette'
;Rutgers University
United States of America
;
_audit_update_record             
;
2021-04-12 deposited with the CCDC.	2021-06-29 downloaded from the CCDC.
;

_audit_creation_method           SHELXL-2016/6
_shelx_SHELXL_version_number     2016/6
_chemical_name_systematic        ?
_chemical_name_common            ?
_chemical_melting_point          ?
_chemical_formula_moiety         'C93 H72 Au Cl N2'
_chemical_formula_sum            'C93 H72 Au Cl N2'
_chemical_formula_weight         1449.94

loop_
_atom_type_symbol
_atom_type_description
_atom_type_scat_dispersion_real
_atom_type_scat_dispersion_imag
_atom_type_scat_source
C C 0.0181 0.0091 'International Tables Vol C Tables 4.2.6.8 and 6.1.1.4'
H H 0.0000 0.0000 'International Tables Vol C Tables 4.2.6.8 and 6.1.1.4'
Au Au -4.4197 7.2980 'International Tables Vol C Tables 4.2.6.8 and 6.1.1.4'
Cl Cl 0.3639 0.7018 'International Tables Vol C Tables 4.2.6.8 and 6.1.1.4'
N N 0.0311 0.0180 'International Tables Vol C Tables 4.2.6.8 and 6.1.1.4'

_space_group_crystal_system      monoclinic
_space_group_IT_number           15
_space_group_name_H-M_alt        'C 2/c'
_space_group_name_Hall           '-C 2yc'

_shelx_space_group_comment       
;
The symmetry employed for this shelxl refinement is uniquely defined
by the following loop, which should always be used as a source of
symmetry information in preference to the above space-group names.
They are only intended as comments.
;

loop_
_space_group_symop_operation_xyz
'x, y, z'
'-x, y, -z+1/2'
'x+1/2, y+1/2, z'
'-x+1/2, y+1/2, -z+1/2'
'-x, -y, -z'
'x, -y, z-1/2'
'-x+1/2, -y+1/2, -z'
'x+1/2, -y+1/2, z-1/2'

_cell_length_a                   29.1943(5)
_cell_length_b                   9.7400(2)
_cell_length_c                   26.3028(4)
_cell_angle_alpha                90
_cell_angle_beta                 114.091(1)
_cell_angle_gamma                90
_cell_volume                     6827.8(2)
_cell_formula_units_Z            4
_cell_measurement_temperature    100(2)
_cell_measurement_reflns_used    9947
_cell_measurement_theta_min      3.32
_cell_measurement_theta_max      68.81

_exptl_crystal_description       block
_exptl_crystal_colour            colourless
_exptl_crystal_density_meas      ?
_exptl_crystal_density_method    ?
_exptl_crystal_density_diffrn    1.411
_exptl_crystal_F_000             2960
_exptl_transmission_factor_min   ?
_exptl_transmission_factor_max   ?
_exptl_crystal_size_max          0.342
_exptl_crystal_size_mid          0.226
_exptl_crystal_size_min          0.140
_exptl_absorpt_coefficient_mu    4.798
_shelx_estimated_absorpt_T_min   0.291
_shelx_estimated_absorpt_T_max   0.553
_exptl_absorpt_correction_type   numerical
_exptl_absorpt_correction_T_min  0.345
_exptl_absorpt_correction_T_max  0.641
_exptl_absorpt_process_details   'SADABS (Sheldrick, 2008a)'
_exptl_special_details           
; 
 'crystal mounted on a Cryoloop using Paratone-N' 
;

_diffrn_ambient_temperature      100(2)
_diffrn_radiation_wavelength     1.54178
_diffrn_radiation_type           CuK\a
_diffrn_radiation_source         'fine-focus sealed tube'
_diffrn_radiation_monochromator  graphite
_diffrn_measurement_device_type  'Bruker SMART CCD Apex-II area-detector'
_diffrn_measurement_method       '\f and \w'
_diffrn_detector_area_resol_mean ?
_diffrn_reflns_number            31154
_diffrn_reflns_av_unetI/netI     0.0239
_diffrn_reflns_av_R_equivalents  0.0323
_diffrn_reflns_limit_h_min       -34
_diffrn_reflns_limit_h_max       32
_diffrn_reflns_limit_k_min       -11
_diffrn_reflns_limit_k_max       11
_diffrn_reflns_limit_l_min       -31
_diffrn_reflns_limit_l_max       26
_diffrn_reflns_theta_min         3.316
_diffrn_reflns_theta_max         68.801
_diffrn_reflns_theta_full        67.679
_diffrn_measured_fraction_theta_max 0.958
_diffrn_measured_fraction_theta_full 0.974
_diffrn_reflns_Laue_measured_fraction_max 0.958
_diffrn_reflns_Laue_measured_fraction_full 0.974
_diffrn_reflns_point_group_measured_fraction_max 0.958
_diffrn_reflns_point_group_measured_fraction_full 0.974
_reflns_number_total             6067
_reflns_number_gt                5996
_reflns_threshold_expression     'I > 2\s(I)'
_reflns_Friedel_coverage         0.000
_reflns_Friedel_fraction_max     .
_reflns_Friedel_fraction_full    .

_reflns_special_details          
;
 Reflections were merged by SHELXL according to the crystal
 class for the calculation of statistics and refinement.
 
 _reflns_Friedel_fraction is defined as the number of unique
 Friedel pairs measured divided by the number that would be
 possible theoretically, ignoring centric projections and
 systematic absences.
;

_computing_data_collection       'APEX 2 (Bruker, 2006)'
_computing_cell_refinement       'APEX 2'
_computing_data_reduction        'SAINT (Bruker, 2005)'
_computing_structure_solution    'SHELXL-2014/7 (Sheldrick, 2014)'
_computing_structure_refinement  'SHELXL-2014/7 (Sheldrick, 2014)'
_computing_molecular_graphics    SHELXTL
_computing_publication_material  SHELXTL
_refine_ls_structure_factor_coef Fsqd
_refine_ls_matrix_type           full
_refine_ls_weighting_scheme      calc
_refine_ls_weighting_details     
'w=1/[\s^2^(Fo^2^)+(0.0256P)^2^+16.7590P] where P=(Fo^2^+2Fc^2^)/3'
_atom_sites_solution_primary     direct
_atom_sites_solution_secondary   difmap
_atom_sites_solution_hydrogens   geom
_refine_ls_hydrogen_treatment    constr
_refine_ls_extinction_method     none
_refine_ls_extinction_coef       .
_refine_ls_number_reflns         6067
_refine_ls_number_parameters     439
_refine_ls_number_restraints     0
_refine_ls_R_factor_all          0.0228
_refine_ls_R_factor_gt           0.0224
_refine_ls_wR_factor_ref         0.0573
_refine_ls_wR_factor_gt          0.0567
_refine_ls_goodness_of_fit_ref   1.069
_refine_ls_restrained_S_all      1.069
_refine_ls_shift/su_max          0.003
_refine_ls_shift/su_mean         0.000

loop_
_atom_site_label
_atom_site_type_symbol
_atom_site_fract_x
_atom_site_fract_y
_atom_site_fract_z
_atom_site_U_iso_or_equiv
_atom_site_adp_type
_atom_site_occupancy
_atom_site_site_symmetry_order
_atom_site_calc_flag
_atom_site_refinement_flags_posn
_atom_site_refinement_flags_adp
_atom_site_refinement_flags_occupancy
_atom_site_disorder_assembly
_atom_site_disorder_group
Au1 Au 0.500000 0.81163(2) 0.750000 0.01355(5) Uani 1 2 d S T P . .
Cl1 Cl 0.500000 1.04539(8) 0.750000 0.0343(2) Uani 1 2 d S T P . .
N1 N 0.46078(6) 0.52434(18) 0.72262(7) 0.0107(3) Uani 1 1 d . . . . .
C6 C 0.32183(8) 0.6932(2) 0.61652(10) 0.0145(5) Uani 1 1 d . . . . .
C5 C 0.35598(8) 0.6516(2) 0.59554(9) 0.0133(4) Uani 1 1 d . . . . .
H5 H 0.348043 0.663698 0.557023 0.016 Uiso 1 1 calc R U . . .
C22 C 0.27745(8) 0.7812(2) 0.58034(9) 0.0151(4) Uani 1 1 d . . . . .
H22 H 0.272432 0.762316 0.541042 0.018 Uiso 1 1 calc R U . . .
C38 C 0.37047(9) 0.3337(2) 0.75272(10) 0.0179(5) Uani 1 1 d . . . . .
H38 H 0.344544 0.354631 0.717429 0.021 Uiso 1 1 calc R U . . .
C8 C 0.37684(8) 0.6089(2) 0.70786(9) 0.0122(4) Uani 1 1 d . . . . .
C39 C 0.38082(10) 0.1973(2) 0.76928(11) 0.0219(5) Uani 1 1 d . . . . .
H39 H 0.361567 0.125910 0.745571 0.026 Uiso 1 1 calc R U . . .
C34 C 0.21272(9) 0.8031(2) 0.62211(10) 0.0182(5) Uani 1 1 d . . . . .
H34 H 0.233941 0.867361 0.648322 0.022 Uiso 1 1 calc R U . . .
C35 C 0.35217(8) 0.6618(2) 0.78786(9) 0.0149(4) Uani 1 1 d . . . . .
C2 C 0.47545(8) 0.3874(2) 0.73285(9) 0.0116(4) Uani 1 1 d . . . . .
H2 H 0.454799 0.309145 0.718393 0.014 Uiso 1 1 calc R U . . .
C4 C 0.40170(8) 0.5923(2) 0.62946(9) 0.0119(4) Uani 1 1 d . . . . .
C23 C 0.28971(8) 0.9346(2) 0.58971(9) 0.0168(5) Uani 1 1 d . . . . .
C29 C 0.22821(8) 0.7428(2) 0.58367(9) 0.0147(4) Uani 1 1 d . . . . .
C7 C 0.33195(8) 0.6674(2) 0.67216(9) 0.0134(4) Uani 1 1 d . . . . .
H7 H 0.307499 0.690358 0.685951 0.016 Uiso 1 1 calc R U . . .
C37 C 0.39766(8) 0.4395(2) 0.78724(9) 0.0142(4) Uani 1 1 d . . . . .
C36 C 0.38967(8) 0.5897(2) 0.77003(9) 0.0127(4) Uani 1 1 d . . . . .
H36 H 0.422654 0.636361 0.790455 0.015 Uiso 1 1 calc R U . . .
C43 C 0.30904(9) 0.5986(2) 0.78653(10) 0.0203(5) Uani 1 1 d . . . . .
H43 H 0.302610 0.505419 0.775233 0.024 Uiso 1 1 calc R U . . .
C9 C 0.43928(8) 0.5565(2) 0.60467(9) 0.0139(4) Uani 1 1 d . . . . .
H9 H 0.467829 0.507885 0.634467 0.017 Uiso 1 1 calc R U . . .
C3 C 0.41200(8) 0.5743(2) 0.68562(9) 0.0116(4) Uani 1 1 d . . . . .
C10 C 0.46146(9) 0.6837(2) 0.58868(9) 0.0168(5) Uani 1 1 d . . . . .
C16 C 0.41555(8) 0.4541(2) 0.55689(9) 0.0155(4) Uani 1 1 d . . . . .
C24 C 0.33631(9) 0.9837(3) 0.62590(10) 0.0213(5) Uani 1 1 d . . . . .
H24 H 0.361616 0.920826 0.647586 0.026 Uiso 1 1 calc R U . . .
C17 C 0.39215(9) 0.4934(3) 0.50124(10) 0.0205(5) Uani 1 1 d . . . . .
H17 H 0.391493 0.587478 0.491475 0.025 Uiso 1 1 calc R U . . .
C40 C 0.41917(10) 0.1654(3) 0.82032(11) 0.0240(5) Uani 1 1 d . . . . .
H40 H 0.427145 0.072314 0.830989 0.029 Uiso 1 1 calc R U . . .
C42 C 0.43442(8) 0.4065(2) 0.83948(10) 0.0173(5) Uani 1 1 d . . . . .
H42 H 0.451963 0.477995 0.864400 0.021 Uiso 1 1 calc R U . . .
C33 C 0.16671(9) 0.7702(3) 0.62244(10) 0.0204(5) Uani 1 1 d . . . . .
H33 H 0.156878 0.810299 0.649363 0.025 Uiso 1 1 calc R U . . .
C21 C 0.41566(9) 0.3159(2) 0.57003(10) 0.0211(5) Uani 1 1 d . . . . .
H21 H 0.431874 0.287355 0.607753 0.025 Uiso 1 1 calc R U . . .
C28 C 0.25324(9) 1.0300(3) 0.55903(10) 0.0214(5) Uani 1 1 d . . . . .
H28 H 0.221140 0.998693 0.533898 0.026 Uiso 1 1 calc R U . . .
C31 C 0.14994(9) 0.6181(3) 0.54585(10) 0.0230(5) Uani 1 1 d . . . . .
H31 H 0.128262 0.555321 0.519252 0.028 Uiso 1 1 calc R U . . .
C32 C 0.13487(9) 0.6786(2) 0.58350(11) 0.0228(5) Uani 1 1 d . . . . .
H32 H 0.102877 0.658097 0.582991 0.027 Uiso 1 1 calc R U . . .
C41 C 0.44580(9) 0.2704(3) 0.85566(10) 0.0216(5) Uani 1 1 d . . . . .
H41 H 0.471795 0.249382 0.890887 0.026 Uiso 1 1 calc R U . . .
C15 C 0.48992(9) 0.6680(3) 0.55715(11) 0.0242(5) Uani 1 1 d . . . . .
H15 H 0.493664 0.579595 0.544106 0.029 Uiso 1 1 calc R U . . .
C47 C 0.36066(10) 0.7982(3) 0.80463(11) 0.0254(6) Uani 1 1 d . . . . .
H47 H 0.390128 0.842984 0.806233 0.030 Uiso 1 1 calc R U . . .
C19 C 0.36972(9) 0.2587(3) 0.47375(11) 0.0262(6) Uani 1 1 d . . . . .
H19 H 0.354148 0.192164 0.445502 0.031 Uiso 1 1 calc R U . . .
C12 C 0.48040(10) 0.9267(3) 0.59555(11) 0.0275(6) Uani 1 1 d . . . . .
H12 H 0.477331 1.015141 0.609028 0.033 Uiso 1 1 calc R U . . .
C11 C 0.45716(9) 0.8144(2) 0.60751(10) 0.0201(5) Uani 1 1 d . . . . .
H11 H 0.437997 0.827206 0.628911 0.024 Uiso 1 1 calc R U . . .
C18 C 0.36969(9) 0.3956(3) 0.45974(10) 0.0247(5) Uani 1 1 d . . . . .
H18 H 0.354352 0.423002 0.421806 0.030 Uiso 1 1 calc R U . . .
C44 C 0.27516(10) 0.6698(3) 0.80149(11) 0.0276(6) Uani 1 1 d . . . . .
H44 H 0.245914 0.624950 0.800523 0.033 Uiso 1 1 calc R U . . .
C20 C 0.39239(10) 0.2189(3) 0.52876(11) 0.0263(5) Uani 1 1 d . . . . .
H20 H 0.392099 0.125031 0.538467 0.032 Uiso 1 1 calc R U . . .
C30 C 0.19657(9) 0.6477(2) 0.54617(10) 0.0189(5) Uani 1 1 d . . . . .
H30 H 0.206985 0.602686 0.520636 0.023 Uiso 1 1 calc R U . . .
C27 C 0.26308(10) 1.1697(3) 0.56462(12) 0.0272(6) Uani 1 1 d . . . . .
H27 H 0.237605 1.233095 0.543732 0.033 Uiso 1 1 calc R U . . .
C1 C 0.500000 0.6092(3) 0.750000 0.0118(6) Uani 1 2 d S T P . .
C13 C 0.50796(10) 0.9095(3) 0.56404(11) 0.0317(6) Uani 1 1 d . . . . .
H13 H 0.523649 0.986397 0.555610 0.038 Uiso 1 1 calc R U . . .
C14 C 0.51274(10) 0.7810(3) 0.54482(11) 0.0317(6) Uani 1 1 d . . . . .
H14 H 0.531671 0.769455 0.523084 0.038 Uiso 1 1 calc R U . . .
C25 C 0.34640(10) 1.1234(3) 0.63081(11) 0.0275(6) Uani 1 1 d . . . . .
H25 H 0.378714 1.154988 0.655208 0.033 Uiso 1 1 calc R U . . .
C26 C 0.30971(11) 1.2174(3) 0.60039(12) 0.0290(6) Uani 1 1 d . . . . .
H26 H 0.316564 1.313051 0.604106 0.035 Uiso 1 1 calc R U . . .
C45 C 0.28395(11) 0.8061(3) 0.81783(11) 0.0304(6) Uani 1 1 d . . . . .
H45 H 0.260832 0.854966 0.828045 0.037 Uiso 1 1 calc R U . . .
C46 C 0.32652(11) 0.8699(3) 0.81911(12) 0.0329(6) Uani 1 1 d . . . . .
H46 H 0.332595 0.963544 0.829934 0.039 Uiso 1 1 calc R U . . .

loop_
_atom_site_aniso_label
_atom_site_aniso_U_11
_atom_site_aniso_U_22
_atom_site_aniso_U_33
_atom_site_aniso_U_23
_atom_site_aniso_U_13
_atom_site_aniso_U_12
Au1 0.01480(8) 0.00763(7) 0.01731(8) 0.000 0.00563(6) 0.000
Cl1 0.0509(6) 0.0076(4) 0.0514(6) 0.000 0.0280(5) 0.000
N1 0.0098(9) 0.0111(9) 0.0108(8) 0.0016(7) 0.0038(7) 0.0003(7)
C6 0.0119(12) 0.0150(12) 0.0146(11) -0.0018(8) 0.0033(9) -0.0015(8)
C5 0.0136(11) 0.0151(11) 0.0093(10) -0.0011(8) 0.0027(8) -0.0004(8)
C22 0.0136(11) 0.0206(11) 0.0099(10) -0.0002(9) 0.0036(9) 0.0030(9)
C38 0.0165(12) 0.0209(12) 0.0166(11) -0.0005(9) 0.0069(9) -0.0010(9)
C8 0.0117(11) 0.0111(10) 0.0122(10) -0.0006(8) 0.0034(8) -0.0026(8)
C39 0.0256(14) 0.0173(12) 0.0260(13) -0.0032(9) 0.0137(11) -0.0055(9)
C34 0.0158(12) 0.0191(12) 0.0174(12) -0.0026(9) 0.0044(10) -0.0005(8)
C35 0.0169(12) 0.0185(11) 0.0076(10) 0.0021(8) 0.0033(9) 0.0026(9)
C2 0.0149(10) 0.0075(9) 0.0124(10) -0.0008(8) 0.0055(8) -0.0009(8)
C4 0.0117(11) 0.0098(10) 0.0130(10) -0.0016(8) 0.0038(9) -0.0022(8)
C23 0.0169(12) 0.0224(12) 0.0136(11) 0.0028(9) 0.0087(9) 0.0035(9)
C29 0.0108(11) 0.0163(11) 0.0137(10) 0.0030(9) 0.0017(9) 0.0043(8)
C7 0.0102(11) 0.0157(11) 0.0136(11) -0.0015(8) 0.0040(9) 0.0006(8)
C37 0.0124(11) 0.0170(11) 0.0156(11) 0.0016(9) 0.0081(9) 0.0005(8)
C36 0.0100(11) 0.0142(11) 0.0121(10) -0.0002(8) 0.0028(8) -0.0018(8)
C43 0.0210(13) 0.0191(12) 0.0230(12) 0.0048(10) 0.0112(10) 0.0033(9)
C9 0.0108(11) 0.0184(11) 0.0115(10) 0.0020(9) 0.0035(9) 0.0031(8)
C3 0.0093(11) 0.0095(10) 0.0133(10) -0.0004(8) 0.0018(8) -0.0009(7)
C10 0.0111(12) 0.0236(13) 0.0124(11) 0.0045(9) 0.0014(9) 0.0004(8)
C16 0.0111(11) 0.0209(12) 0.0154(11) -0.0025(9) 0.0062(9) 0.0035(8)
C24 0.0187(13) 0.0261(13) 0.0186(12) 0.0013(10) 0.0071(10) 0.0003(9)
C17 0.0192(12) 0.0218(12) 0.0189(12) 0.0004(10) 0.0062(10) 0.0077(9)
C40 0.0260(14) 0.0162(12) 0.0341(14) 0.0070(10) 0.0167(12) 0.0045(10)
C42 0.0137(12) 0.0202(12) 0.0176(11) 0.0012(9) 0.0062(9) -0.0011(9)
C33 0.0193(13) 0.0235(12) 0.0209(12) -0.0003(10) 0.0107(10) 0.0016(10)
C21 0.0232(13) 0.0235(13) 0.0163(12) -0.0003(9) 0.0076(10) 0.0024(9)
C28 0.0190(13) 0.0245(13) 0.0217(12) 0.0033(10) 0.0094(10) 0.0037(9)
C31 0.0265(14) 0.0196(12) 0.0196(12) -0.0028(10) 0.0062(10) -0.0086(10)
C32 0.0176(13) 0.0238(13) 0.0269(13) 0.0024(10) 0.0090(11) -0.0031(9)
C41 0.0158(12) 0.0253(13) 0.0227(12) 0.0093(10) 0.0067(10) 0.0036(10)
C15 0.0179(13) 0.0331(14) 0.0222(13) 0.0054(11) 0.0087(10) 0.0028(10)
C47 0.0257(14) 0.0222(13) 0.0282(14) -0.0077(10) 0.0111(11) -0.0023(10)
C19 0.0234(14) 0.0282(14) 0.0233(13) -0.0090(11) 0.0056(11) 0.0038(10)
C12 0.0251(14) 0.0243(14) 0.0248(13) 0.0048(10) 0.0017(11) -0.0073(10)
C11 0.0155(12) 0.0247(13) 0.0165(12) 0.0036(9) 0.0031(10) -0.0010(9)
C18 0.0223(13) 0.0328(14) 0.0142(11) -0.0014(10) 0.0026(10) 0.0100(10)
C44 0.0217(14) 0.0332(15) 0.0318(14) 0.0085(11) 0.0150(12) 0.0071(10)
C20 0.0322(15) 0.0202(12) 0.0268(14) -0.0059(10) 0.0125(12) 0.0009(10)
C30 0.0233(13) 0.0173(11) 0.0162(11) -0.0009(9) 0.0082(10) 0.0019(9)
C27 0.0326(15) 0.0241(13) 0.0302(14) 0.0089(11) 0.0180(12) 0.0084(11)
C1 0.0126(15) 0.0120(15) 0.0114(14) 0.000 0.0054(12) 0.000
C13 0.0272(15) 0.0357(16) 0.0262(14) 0.0103(12) 0.0047(11) -0.0143(11)
C14 0.0225(14) 0.0498(18) 0.0257(14) 0.0120(13) 0.0126(11) -0.0040(12)
C25 0.0278(14) 0.0285(14) 0.0273(14) -0.0037(11) 0.0124(11) -0.0074(11)
C26 0.0406(17) 0.0199(12) 0.0344(15) 0.0015(11) 0.0232(13) -0.0032(11)
C45 0.0323(16) 0.0385(17) 0.0243(14) 0.0029(11) 0.0154(12) 0.0160(11)
C46 0.0398(17) 0.0255(15) 0.0345(15) -0.0105(12) 0.0161(13) 0.0045(12)

_geom_special_details            
;
 All esds (except the esd in the dihedral angle between two l.s. planes)
 are estimated using the full covariance matrix.  The cell esds are taken
 into account individually in the estimation of esds in distances, angles
 and torsion angles; correlations between esds in cell parameters are only
 used when they are defined by crystal symmetry.  An approximate (isotropic)
 treatment of cell esds is used for estimating esds involving l.s. planes.
;

loop_
_geom_bond_atom_site_label_1
_geom_bond_atom_site_label_2
_geom_bond_distance
_geom_bond_site_symmetry_2
_geom_bond_publ_flag
Au1 C1 1.971(3) . ?
Au1 Cl1 2.2768(8) . ?
N1 C1 1.356(3) . ?
N1 C2 1.393(3) . ?
N1 C3 1.442(3) . ?
C6 C5 1.383(3) . ?
C6 C7 1.393(3) . ?
C6 C22 1.521(3) . ?
C5 C4 1.392(3) . ?
C5 H5 0.9500 . ?
C22 C29 1.522(3) . ?
C22 C23 1.533(3) . ?
C22 H22 1.0000 . ?
C38 C37 1.388(3) . ?
C38 C39 1.392(3) . ?
C38 H38 0.9500 . ?
C8 C7 1.385(3) . ?
C8 C3 1.414(3) . ?
C8 C36 1.533(3) . ?
C39 C40 1.388(4) . ?
C39 H39 0.9500 . ?
C34 C33 1.384(3) . ?
C34 C29 1.395(3) . ?
C34 H34 0.9500 . ?
C35 C43 1.389(3) . ?
C35 C47 1.390(3) . ?
C35 C36 1.527(3) . ?
C2 C2 1.346(4) 2_656 ?
C2 H2 0.9500 . ?
C4 C3 1.393(3) . ?
C4 C9 1.528(3) . ?
C23 C24 1.389(3) . ?
C23 C28 1.395(3) . ?
C29 C30 1.393(3) . ?
C7 H7 0.9500 . ?
C37 C42 1.392(3) . ?
C37 C36 1.522(3) . ?
C36 H36 1.0000 . ?
C43 C44 1.390(3) . ?
C43 H43 0.9500 . ?
C9 C16 1.531(3) . ?
C9 C10 1.534(3) . ?
C9 H9 1.0000 . ?
C10 C11 1.390(3) . ?
C10 C15 1.401(3) . ?
C16 C21 1.389(3) . ?
C16 C17 1.393(3) . ?
C24 C25 1.386(4) . ?
C24 H24 0.9500 . ?
C17 C18 1.394(4) . ?
C17 H17 0.9500 . ?
C40 C41 1.387(4) . ?
C40 H40 0.9500 . ?
C42 C41 1.390(3) . ?
C42 H42 0.9500 . ?
C33 C32 1.390(4) . ?
C33 H33 0.9500 . ?
C21 C20 1.390(4) . ?
C21 H21 0.9500 . ?
C28 C27 1.386(4) . ?
C28 H28 0.9500 . ?
C31 C32 1.370(4) . ?
C31 C30 1.388(3) . ?
C31 H31 0.9500 . ?
C32 H32 0.9500 . ?
C41 H41 0.9500 . ?
C15 C14 1.391(4) . ?
C15 H15 0.9500 . ?
C47 C46 1.392(4) . ?
C47 H47 0.9500 . ?
C19 C20 1.378(4) . ?
C19 C18 1.384(4) . ?
C19 H19 0.9500 . ?
C12 C13 1.381(4) . ?
C12 C11 1.388(3) . ?
C12 H12 0.9500 . ?
C11 H11 0.9500 . ?
C18 H18 0.9500 . ?
C44 C45 1.387(4) . ?
C44 H44 0.9500 . ?
C20 H20 0.9500 . ?
C30 H30 0.9500 . ?
C27 C26 1.381(4) . ?
C27 H27 0.9500 . ?
C13 C14 1.379(4) . ?
C13 H13 0.9500 . ?
C14 H14 0.9500 . ?
C25 C26 1.388(4) . ?
C25 H25 0.9500 . ?
C26 H26 0.9500 . ?
C45 C46 1.378(4) . ?
C45 H45 0.9500 . ?
C46 H46 0.9500 . ?

loop_
_geom_angle_atom_site_label_1
_geom_angle_atom_site_label_2
_geom_angle_atom_site_label_3
_geom_angle
_geom_angle_site_symmetry_1
_geom_angle_site_symmetry_3
_geom_angle_publ_flag
C1 Au1 Cl1 180.0 . . ?
C1 N1 C2 110.77(18) . . ?
C1 N1 C3 122.66(18) . . ?
C2 N1 C3 126.46(17) . . ?
C5 C6 C7 119.2(2) . . ?
C5 C6 C22 119.0(2) . . ?
C7 C6 C22 121.36(19) . . ?
C6 C5 C4 121.7(2) . . ?
C6 C5 H5 119.2 . . ?
C4 C5 H5 119.2 . . ?
C6 C22 C29 114.17(18) . . ?
C6 C22 C23 111.42(18) . . ?
C29 C22 C23 113.21(18) . . ?
C6 C22 H22 105.7 . . ?
C29 C22 H22 105.7 . . ?
C23 C22 H22 105.7 . . ?
C37 C38 C39 120.7(2) . . ?
C37 C38 H38 119.7 . . ?
C39 C38 H38 119.7 . . ?
C7 C8 C3 117.59(19) . . ?
C7 C8 C36 121.66(19) . . ?
C3 C8 C36 120.65(19) . . ?
C40 C39 C38 120.2(2) . . ?
C40 C39 H39 119.9 . . ?
C38 C39 H39 119.9 . . ?
C33 C34 C29 120.7(2) . . ?
C33 C34 H34 119.7 . . ?
C29 C34 H34 119.7 . . ?
C43 C35 C47 118.3(2) . . ?
C43 C35 C36 123.0(2) . . ?
C47 C35 C36 118.7(2) . . ?
C2 C2 N1 106.78(12) 2_656 . ?
C2 C2 H2 126.6 2_656 . ?
N1 C2 H2 126.6 . . ?
C5 C4 C3 117.84(19) . . ?
C5 C4 C9 119.27(19) . . ?
C3 C4 C9 122.82(19) . . ?
C24 C23 C28 118.0(2) . . ?
C24 C23 C22 123.1(2) . . ?
C28 C23 C22 118.9(2) . . ?
C30 C29 C34 118.4(2) . . ?
C30 C29 C22 119.4(2) . . ?
C34 C29 C22 122.1(2) . . ?
C8 C7 C6 121.5(2) . . ?
C8 C7 H7 119.2 . . ?
C6 C7 H7 119.2 . . ?
C38 C37 C42 118.6(2) . . ?
C38 C37 C36 122.8(2) . . ?
C42 C37 C36 118.6(2) . . ?
C37 C36 C35 113.14(18) . . ?
C37 C36 C8 112.07(18) . . ?
C35 C36 C8 112.22(18) . . ?
C37 C36 H36 106.3 . . ?
C35 C36 H36 106.3 . . ?
C8 C36 H36 106.3 . . ?
C35 C43 C44 121.0(2) . . ?
C35 C43 H43 119.5 . . ?
C44 C43 H43 119.5 . . ?
C4 C9 C16 109.61(17) . . ?
C4 C9 C10 112.95(18) . . ?
C16 C9 C10 113.67(18) . . ?
C4 C9 H9 106.7 . . ?
C16 C9 H9 106.7 . . ?
C10 C9 H9 106.7 . . ?
C4 C3 C8 121.99(19) . . ?
C4 C3 N1 118.97(18) . . ?
C8 C3 N1 118.99(18) . . ?
C11 C10 C15 118.2(2) . . ?
C11 C10 C9 122.2(2) . . ?
C15 C10 C9 119.5(2) . . ?
C21 C16 C17 118.6(2) . . ?
C21 C16 C9 118.2(2) . . ?
C17 C16 C9 123.2(2) . . ?
C25 C24 C23 120.9(2) . . ?
C25 C24 H24 119.6 . . ?
C23 C24 H24 119.6 . . ?
C16 C17 C18 120.5(2) . . ?
C16 C17 H17 119.8 . . ?
C18 C17 H17 119.8 . . ?
C41 C40 C39 119.6(2) . . ?
C41 C40 H40 120.2 . . ?
C39 C40 H40 120.2 . . ?
C41 C42 C37 120.9(2) . . ?
C41 C42 H42 119.6 . . ?
C37 C42 H42 119.6 . . ?
C34 C33 C32 120.2(2) . . ?
C34 C33 H33 119.9 . . ?
C32 C33 H33 119.9 . . ?
C16 C21 C20 120.9(2) . . ?
C16 C21 H21 119.5 . . ?
C20 C21 H21 119.5 . . ?
C27 C28 C23 121.1(2) . . ?
C27 C28 H28 119.5 . . ?
C23 C28 H28 119.5 . . ?
C32 C31 C30 120.6(2) . . ?
C32 C31 H31 119.7 . . ?
C30 C31 H31 119.7 . . ?
C31 C32 C33 119.6(2) . . ?
C31 C32 H32 120.2 . . ?
C33 C32 H32 120.2 . . ?
C40 C41 C42 119.9(2) . . ?
C40 C41 H41 120.0 . . ?
C42 C41 H41 120.0 . . ?
C14 C15 C10 120.5(3) . . ?
C14 C15 H15 119.7 . . ?
C10 C15 H15 119.7 . . ?
C35 C47 C46 120.8(2) . . ?
C35 C47 H47 119.6 . . ?
C46 C47 H47 119.6 . . ?
C20 C19 C18 119.9(2) . . ?
C20 C19 H19 120.0 . . ?
C18 C19 H19 120.0 . . ?
C13 C12 C11 119.9(3) . . ?
C13 C12 H12 120.0 . . ?
C11 C12 H12 120.0 . . ?
C12 C11 C10 121.1(2) . . ?
C12 C11 H11 119.4 . . ?
C10 C11 H11 119.4 . . ?
C19 C18 C17 120.1(2) . . ?
C19 C18 H18 120.0 . . ?
C17 C18 H18 120.0 . . ?
C45 C44 C43 120.1(2) . . ?
C45 C44 H44 119.9 . . ?
C43 C44 H44 119.9 . . ?
C19 C20 C21 120.1(2) . . ?
C19 C20 H20 120.0 . . ?
C21 C20 H20 120.0 . . ?
C31 C30 C29 120.5(2) . . ?
C31 C30 H30 119.7 . . ?
C29 C30 H30 119.7 . . ?
C26 C27 C28 120.4(2) . . ?
C26 C27 H27 119.8 . . ?
C28 C27 H27 119.8 . . ?
N1 C1 N1 104.9(3) 2_656 . ?
N1 C1 Au1 127.56(13) 2_656 . ?
N1 C1 Au1 127.55(13) . . ?
C14 C13 C12 120.1(2) . . ?
C14 C13 H13 120.0 . . ?
C12 C13 H13 120.0 . . ?
C13 C14 C15 120.2(2) . . ?
C13 C14 H14 119.9 . . ?
C15 C14 H14 119.9 . . ?
C24 C25 C26 120.6(3) . . ?
C24 C25 H25 119.7 . . ?
C26 C25 H25 119.7 . . ?
C27 C26 C25 119.0(2) . . ?
C27 C26 H26 120.5 . . ?
C25 C26 H26 120.5 . . ?
C46 C45 C44 119.4(2) . . ?
C46 C45 H45 120.3 . . ?
C44 C45 H45 120.3 . . ?
C45 C46 C47 120.4(3) . . ?
C45 C46 H46 119.8 . . ?
C47 C46 H46 119.8 . . ?

_refine_diff_density_max         1.112
_refine_diff_density_min         -0.898
_refine_diff_density_rms         0.074

_shelx_res_file                  
;
TITL 180405RAL_MENG_06_58A_100K_0m_a.res in C2/c
    180405RAL_MENG_06_58A_100K_0m_a.res
    created by SHELXL-2016/6 at 06:33:22 on 06-Apr-2018
CELL  1.54178  29.1943   9.7400  26.3028   90.000  114.091   90.000
ZERR    4.000   0.0005   0.0002   0.0004    0.000    0.001    0.000
LATT 7
SYMM -X, Y, 1/2-Z
SFAC C  H  Au Cl N
UNIT 372  288  4  4  8
OMIT -31 1 3
OMIT -3 1 29
OMIT -33 1 5
OMIT -4 0 28
OMIT -30 2 1
OMIT 29 3 1
L.S. 25
ACTA
BOND $H
FMAP 2
PLAN 2
SIZE 0.14 0.226 0.342
TEMP -173.160
WGHT    0.025600   16.759001
FVAR       0.10374
AU1   3    0.500000    0.811630    0.750000    10.50000    0.01480    0.00763 =
         0.01731    0.00000    0.00563    0.00000
CL1   4    0.500000    1.045388    0.750000    10.50000    0.05089    0.00758 =
         0.05138    0.00000    0.02800    0.00000
N1    5    0.460781    0.524345    0.722624    11.00000    0.00984    0.01105 =
         0.01077    0.00157    0.00376    0.00032
C6    1    0.321834    0.693203    0.616516    11.00000    0.01187    0.01503 =
         0.01456   -0.00182    0.00333   -0.00150
C5    1    0.355978    0.651567    0.595541    11.00000    0.01361    0.01508 =
         0.00930   -0.00107    0.00272   -0.00037
AFIX  43
H5    2    0.348043    0.663698    0.557023    11.00000   -1.20000
AFIX   0
C22   1    0.277447    0.781166    0.580339    11.00000    0.01360    0.02063 =
         0.00987   -0.00017    0.00365    0.00301
AFIX  13
H22   2    0.272432    0.762316    0.541042    11.00000   -1.20000
AFIX   0
C38   1    0.370474    0.333717    0.752718    11.00000    0.01648    0.02085 =
         0.01655   -0.00050    0.00693   -0.00101
AFIX  43
H38   2    0.344544    0.354631    0.717429    11.00000   -1.20000
AFIX   0
C8    1    0.376840    0.608906    0.707863    11.00000    0.01171    0.01114 =
         0.01221   -0.00060    0.00340   -0.00265
C39   1    0.380818    0.197332    0.769277    11.00000    0.02563    0.01727 =
         0.02600   -0.00321    0.01374   -0.00551
AFIX  43
H39   2    0.361567    0.125910    0.745571    11.00000   -1.20000
AFIX   0
C34   1    0.212716    0.803091    0.622106    11.00000    0.01580    0.01910 =
         0.01742   -0.00262    0.00445   -0.00053
AFIX  43
H34   2    0.233941    0.867361    0.648322    11.00000   -1.20000
AFIX   0
C35   1    0.352172    0.661792    0.787862    11.00000    0.01685    0.01852 =
         0.00759    0.00209    0.00328    0.00261
C2    1    0.475453    0.387439    0.732845    11.00000    0.01489    0.00754 =
         0.01235   -0.00081    0.00547   -0.00092
AFIX  43
H2    2    0.454799    0.309145    0.718393    11.00000   -1.20000
AFIX   0
C4    1    0.401703    0.592300    0.629456    11.00000    0.01173    0.00976 =
         0.01302   -0.00163    0.00383   -0.00219
C23   1    0.289710    0.934554    0.589707    11.00000    0.01687    0.02245 =
         0.01360    0.00279    0.00872    0.00349
C29   1    0.228209    0.742833    0.583666    11.00000    0.01084    0.01629 =
         0.01366    0.00302    0.00171    0.00429
C7    1    0.331949    0.667363    0.672163    11.00000    0.01021    0.01567 =
         0.01356   -0.00153    0.00404    0.00063
AFIX  43
H7    2    0.307499    0.690358    0.685951    11.00000   -1.20000
AFIX   0
C37   1    0.397658    0.439460    0.787242    11.00000    0.01237    0.01702 =
         0.01555    0.00162    0.00809    0.00050
C36   1    0.389668    0.589716    0.770031    11.00000    0.00997    0.01422 =
         0.01208   -0.00017    0.00276   -0.00178
AFIX  13
H36   2    0.422654    0.636361    0.790455    11.00000   -1.20000
AFIX   0
C43   1    0.309042    0.598641    0.786535    11.00000    0.02096    0.01914 =
         0.02299    0.00481    0.01117    0.00330
AFIX  43
H43   2    0.302610    0.505419    0.775233    11.00000   -1.20000
AFIX   0
C9    1    0.439284    0.556536    0.604674    11.00000    0.01082    0.01838 =
         0.01145    0.00202    0.00349    0.00313
AFIX  13
H9    2    0.467829    0.507885    0.634467    11.00000   -1.20000
AFIX   0
C3    1    0.412000    0.574278    0.685616    11.00000    0.00931    0.00948 =
         0.01332   -0.00036    0.00180   -0.00088
C10   1    0.461460    0.683732    0.588679    11.00000    0.01105    0.02357 =
         0.01243    0.00450    0.00137    0.00043
C16   1    0.415546    0.454086    0.556891    11.00000    0.01108    0.02087 =
         0.01537   -0.00254    0.00618    0.00349
C24   1    0.336311    0.983731    0.625899    11.00000    0.01866    0.02606 =
         0.01859    0.00128    0.00709    0.00033
AFIX  43
H24   2    0.361616    0.920826    0.647586    11.00000   -1.20000
AFIX   0
C17   1    0.392153    0.493366    0.501237    11.00000    0.01924    0.02181 =
         0.01889    0.00045    0.00616    0.00770
AFIX  43
H17   2    0.391493    0.587478    0.491475    11.00000   -1.20000
AFIX   0
C40   1    0.419173    0.165448    0.820316    11.00000    0.02597    0.01617 =
         0.03413    0.00703    0.01668    0.00450
AFIX  43
H40   2    0.427145    0.072314    0.830989    11.00000   -1.20000
AFIX   0
C42   1    0.434422    0.406519    0.839481    11.00000    0.01371    0.02024 =
         0.01761    0.00123    0.00617   -0.00109
AFIX  43
H42   2    0.451963    0.477995    0.864400    11.00000   -1.20000
AFIX   0
C33   1    0.166712    0.770180    0.622441    11.00000    0.01933    0.02349 =
         0.02092   -0.00035    0.01071    0.00156
AFIX  43
H33   2    0.156878    0.810299    0.649363    11.00000   -1.20000
AFIX   0
C21   1    0.415661    0.315911    0.570030    11.00000    0.02316    0.02352 =
         0.01631   -0.00032    0.00764    0.00240
AFIX  43
H21   2    0.431874    0.287355    0.607753    11.00000   -1.20000
AFIX   0
C28   1    0.253243    1.029992    0.559031    11.00000    0.01897    0.02451 =
         0.02166    0.00332    0.00935    0.00368
AFIX  43
H28   2    0.221140    0.998693    0.533898    11.00000   -1.20000
AFIX   0
C31   1    0.149941    0.618115    0.545845    11.00000    0.02653    0.01958 =
         0.01964   -0.00279    0.00625   -0.00860
AFIX  43
H31   2    0.128262    0.555321    0.519252    11.00000   -1.20000
AFIX   0
C32   1    0.134874    0.678611    0.583500    11.00000    0.01763    0.02382 =
         0.02690    0.00242    0.00896   -0.00312
AFIX  43
H32   2    0.102877    0.658097    0.582991    11.00000   -1.20000
AFIX   0
C41   1    0.445803    0.270447    0.855659    11.00000    0.01575    0.02526 =
         0.02270    0.00932    0.00671    0.00363
AFIX  43
H41   2    0.471795    0.249382    0.890887    11.00000   -1.20000
AFIX   0
C15   1    0.489923    0.668045    0.557154    11.00000    0.01785    0.03308 =
         0.02220    0.00539    0.00865    0.00284
AFIX  43
H15   2    0.493664    0.579595    0.544106    11.00000   -1.20000
AFIX   0
C47   1    0.360663    0.798192    0.804631    11.00000    0.02572    0.02224 =
         0.02825   -0.00775    0.01114   -0.00229
AFIX  43
H47   2    0.390128    0.842984    0.806233    11.00000   -1.20000
AFIX   0
C19   1    0.369724    0.258660    0.473750    11.00000    0.02338    0.02821 =
         0.02329   -0.00900    0.00557    0.00379
AFIX  43
H19   2    0.354148    0.192164    0.445502    11.00000   -1.20000
AFIX   0
C12   1    0.480396    0.926651    0.595546    11.00000    0.02510    0.02426 =
         0.02482    0.00484    0.00168   -0.00730
AFIX  43
H12   2    0.477331    1.015141    0.609028    11.00000   -1.20000
AFIX   0
C11   1    0.457158    0.814442    0.607505    11.00000    0.01552    0.02469 =
         0.01654    0.00364    0.00306   -0.00105
AFIX  43
H11   2    0.437997    0.827206    0.628911    11.00000   -1.20000
AFIX   0
C18   1    0.369691    0.395581    0.459737    11.00000    0.02231    0.03285 =
         0.01419   -0.00138    0.00260    0.01002
AFIX  43
H18   2    0.354352    0.423002    0.421806    11.00000   -1.20000
AFIX   0
C44   1    0.275158    0.669783    0.801492    11.00000    0.02167    0.03324 =
         0.03178    0.00851    0.01497    0.00712
AFIX  43
H44   2    0.245914    0.624950    0.800523    11.00000   -1.20000
AFIX   0
C20   1    0.392388    0.218874    0.528759    11.00000    0.03222    0.02024 =
         0.02682   -0.00590    0.01252    0.00095
AFIX  43
H20   2    0.392099    0.125031    0.538467    11.00000   -1.20000
AFIX   0
C30   1    0.196566    0.647678    0.546173    11.00000    0.02327    0.01733 =
         0.01623   -0.00089    0.00821    0.00191
AFIX  43
H30   2    0.206985    0.602686    0.520636    11.00000   -1.20000
AFIX   0
C27   1    0.263083    1.169725    0.564622    11.00000    0.03255    0.02408 =
         0.03016    0.00894    0.01803    0.00841
AFIX  43
H27   2    0.237605    1.233095    0.543732    11.00000   -1.20000
AFIX   0
C1    1    0.500000    0.609228    0.750000    10.50000    0.01261    0.01196 =
         0.01143    0.00000    0.00537    0.00000
C13   1    0.507962    0.909524    0.564043    11.00000    0.02724    0.03574 =
         0.02620    0.01030    0.00473   -0.01427
AFIX  43
H13   2    0.523649    0.986397    0.555610    11.00000   -1.20000
AFIX   0
C14   1    0.512743    0.780961    0.544816    11.00000    0.02249    0.04983 =
         0.02566    0.01201    0.01262   -0.00399
AFIX  43
H14   2    0.531671    0.769455    0.523084    11.00000   -1.20000
AFIX   0
C25   1    0.346400    1.123365    0.630806    11.00000    0.02783    0.02853 =
         0.02733   -0.00370    0.01244   -0.00741
AFIX  43
H25   2    0.378714    1.154988    0.655208    11.00000   -1.20000
AFIX   0
C26   1    0.309710    1.217350    0.600386    11.00000    0.04055    0.01991 =
         0.03438    0.00153    0.02320   -0.00320
AFIX  43
H26   2    0.316564    1.313051    0.604106    11.00000   -1.20000
AFIX   0
C45   1    0.283948    0.806074    0.817828    11.00000    0.03233    0.03849 =
         0.02426    0.00287    0.01545    0.01601
AFIX  43
H45   2    0.260832    0.854966    0.828045    11.00000   -1.20000
AFIX   0
C46   1    0.326516    0.869944    0.819105    11.00000    0.03978    0.02547 =
         0.03445   -0.01050    0.01613    0.00454
AFIX  43
H46   2    0.332595    0.963544    0.829934    11.00000   -1.20000
AFIX   0
HKLF 4


REM  180405RAL_MENG_06_58A_100K_0m_a.res in C2/c
REM R1 =  0.0224 for    5996 Fo > 4sig(Fo)  and  0.0228 for all    6067 data
REM    439 parameters refined using      0 restraints

END

WGHT      0.0256     16.7648

REM Highest difference peak  1.112,  deepest hole -0.898,  1-sigma level  0.074
Q1    1   0.4757  0.8123  0.7673  11.00000  0.05    1.11
Q2    1   0.4739  0.8562  0.7118  11.00000  0.05    0.62
;
_shelx_res_checksum              28442

_shelx_hkl_file                  
;
   2   0   0 1095.99   42.60
  -2   0   0 1071.49   42.50
   2   0   0 1029.00   42.40
  -2   0   0  977.50   42.30
  -4   0   0  138.19    6.60
  -4   0   0  174.68    6.90
  -4   0   0  162.38    6.70
  -4   0   0  164.88    6.90
   6   0   0 1794.62   70.99
  -6   0   0 1765.22   70.89
  -6   0   0 1827.22   70.59
  -6   0   0 1759.62   70.89
  -6   0   0 1579.54   70.39
   8   0   0 2528.25  103.09
  -8   0   0 2545.45  102.49
  -8   0   0 2580.64  103.79
  -8   0   0 2487.65  102.59
 -10   0   0  870.11   37.20
 -10   0   0  887.01   36.40
 -10   0   0  881.11   36.60
  10   0   0  958.60   37.50
  10   0   0  874.31   37.40
  12   0   0  498.25   21.20
  12   0   0  525.35   22.40
  12   0   0  533.45   22.40
 -12   0   0  491.75   21.40
  14   0   0  867.61   37.10
 -14   0   0  841.02   36.00
  14   0   0  905.91   37.20
  16   0   0  308.77   14.90
  16   0   0  329.17   15.10
 -16   0   0  305.47   13.80
 -18   0   0  536.65   23.00
  18   0   0  528.55   24.30
 -20   0   0  296.67   13.70
  -1  -1   0  192.78    7.90
  -1  -1   0  184.48    8.00
  -1  -1   0  186.98    8.00
  -1  -1   0  179.38    8.20
  -1  -1   0  194.38    8.20
   1  -1   0  190.18    8.10
   1  -1   0  183.18    8.00
   1   1   0  184.28    8.00
   1   1   0  204.58    8.00
  -1   1   0  230.48    8.40
   1   1   0  189.38    8.20
  -3  -1   0  178.78    7.40
  -3  -1   0  178.88    7.40
  -3  -1   0  166.08    7.40
   3  -1   0  175.48    7.60
  -3  -1   0  158.78    7.20
  -3  -1   0  183.18    7.30
  -3   1   0  185.78    7.30
  -3   1   0  178.38    7.70
  -3   1   0  173.48    7.60
   5  -1   0 2125.79   86.19
   5  -1   0 2113.89   85.69
  -5  -1   0 2173.88   85.69
   5  -1   0 2100.99   85.99
  -5  -1   0 2005.60   85.99
  -5  -1   0 2284.07   86.29
  -5   1   0 2086.59   87.09
  -5   1   0 2219.68   85.79
  -5   1   0 1992.80   87.59
  -7  -1   0  756.12   30.20
  -7  -1   0  743.23   30.50
  -7  -1   0  730.83   30.60
   7  -1   0  771.92   30.90
  -7  -1   0  700.73   30.20
   7  -1   0  812.72   30.80
   7  -1   0  679.63   30.10
  -7   1   0  708.93   30.60
  -7   1   0  766.62   30.70
  -7   1   0  746.63   30.30
  -9  -1   0  111.29    5.40
  -9  -1   0   96.59    4.90
   9  -1   0  102.79    4.80
   9  -1   0  115.09    5.70
   9  -1   0  115.29    5.60
  -9  -1   0  122.89    5.60
  -9  -1   0  115.49    5.00
  -9   1   0  115.39    5.20
  -9   1   0  117.79    5.50
  -9   1   0  107.29    5.40
 -11  -1   0   91.69    5.00
 -11  -1   0   98.09    5.00
 -11  -1   0   88.99    4.40
  11  -1   0   98.79    5.30
  11  -1   0   97.79    5.20
 -11   1   0   95.19    4.60
 -11   1   0   95.89    4.90
 -13  -1   0  483.85   21.10
  13  -1   0  492.45   21.40
  13  -1   0  501.35   21.70
 -13  -1   0  474.45   20.40
 -13  -1   0  508.35   21.30
 -13  -1   0  460.35   20.40
 -13   1   0  502.15   21.00
  13   1   0  480.55   21.60
 -13   1   0  488.55   20.70
  15  -1   0  172.28    9.30
  15  -1   0  175.58    9.00
 -15  -1   0  167.38    8.10
  15   1   0  187.08    9.40
 -15   1   0  170.68    8.30
 -15   1   0  181.58    8.60
  15   1   0  182.08    9.30
 -17  -1   0   64.59    4.80
  17  -1   0   76.79    5.30
  17   1   0   85.19    5.40
 -17   1   0   71.99    4.50
 -17   1   0   85.39    4.50
 -19   1   0   91.79    5.30
 -21   1   0   24.70    2.40
 -23   1   0   29.50    2.70
 -25   1   0   77.59    4.80
   0  -2   0 2236.88   87.49
   0  -2   0 2006.50   86.89
   0  -2   0 2074.89   86.39
   0  -2   0 2227.98   86.39
   0  -2   0 2180.38   85.59
   0   2   0 2236.68   86.29
   0   2   0 1833.12   85.19
   0   2   0 2115.19   85.99
   2  -2   0   64.39    2.40
   2  -2   0   55.09    2.70
   2  -2   0   49.80    2.80
  -2  -2   0   54.29    2.60
   2  -2   0   65.59    3.30
  -2  -2   0   51.49    2.70
  -2  -2   0   51.59    2.50
  -2  -2   0   59.19    3.20
  -2  -2   0   48.30    3.00
   2   2   0   52.69    2.70
  -2   2   0   60.09    3.30
   2   2   0   47.00    2.90
  -2   2   0   64.59    2.60
  -4  -2   0  255.27   10.50
  -4  -2   0  248.88   10.80
  -4  -2   0  235.68   11.00
   4  -2   0  261.67   10.20
  -4  -2   0  275.87   11.10
   4  -2   0  233.38   11.20
  -4  -2   0  257.27   10.70
  -4   2   0  263.97   10.60
   4   2   0  245.58   10.50
   4   2   0  239.28   10.50
   6  -2   0  732.63   29.00
  -6  -2   0  722.33   28.70
  -6  -2   0  687.93   28.90
  -6  -2   0  740.33   29.00
   6  -2   0  701.63   29.20
  -6  -2   0  723.63   29.10
  -6  -2   0  646.54   29.00
  -6   2   0  650.63   28.70
  -6   2   0  762.62   29.60
   6   2   0  639.94   28.40
  -8  -2   0  289.07   13.50
  -8  -2   0  320.87   13.30
  -8  -2   0  320.07   13.50
   8  -2   0  317.37   14.00
  -8  -2   0  330.77   13.80
  -8  -2   0  294.67   13.50
   8  -2   0  329.67   13.70
  -8   2   0  329.67   14.30
  -8   2   0  318.77   13.40
 -10  -2   0   50.99    2.80
  10  -2   0   55.59    3.60
 -10  -2   0   53.39    3.10
  10  -2   0   55.09    3.20
 -10  -2   0   55.09    2.80
 -10  -2   0   49.80    2.70
 -10   2   0   57.09    3.00
 -10   2   0   57.89    3.60
 -12  -2   0   20.50    1.90
 -12  -2   0   19.90    1.50
  12  -2   0   19.30    2.10
  12  -2   0   22.80    2.00
 -12   2   0   19.80    1.60
 -12   2   0   18.90    1.10
 -12   2   0   19.60    2.00
  14  -2   0  511.35   22.00
 -14  -2   0  501.15   22.00
  14  -2   0  514.85   22.70
 -14  -2   0  498.65   21.20
 -14   2   0  485.65   21.50
 -14   2   0  494.25   20.70
 -14   2   0  520.45   22.40
 -16  -2   0  165.98    8.70
 -16  -2   0  166.18    7.90
  16  -2   0  171.58    9.40
 -16   2   0  176.68    9.10
 -16   2   0  172.18    8.30
  16   2   0  161.98    9.30
 -16   2   0  172.08    7.30
  18   2   0  208.48    9.70
 -18   2   0  198.08    9.80
 -18   2   0  204.28    8.80
 -20   2   0   13.70    2.10
 -20   2   0   10.30    1.00
 -20   2   0    8.80    1.70
 -22   2   0  364.86   16.60
 -22   2   0  372.16   17.20
 -22   2   0  366.16   15.50
 -24   2   0   74.39    4.70
 -24   2   0   74.09    3.70
 -26   2   0   79.29    4.80
 -26   2   0   77.09    3.90
 -28   2   0   40.30    3.00
  -1  -3   0  587.94   25.20
  -1  -3   0  575.94   25.00
  -1  -3   0  613.84   24.80
   1  -3   0  588.54   25.20
   1  -3   0  595.94   24.70
   1  -3   0  682.03   25.30
   1  -3   0  677.13   26.10
  -1  -3   0  637.74   26.00
  -1  -3   0  619.44   25.20
  -1   3   0  577.24   25.90
   1   3   0  611.14   25.20
  -1   3   0  591.54   24.70
   1   3   0  570.54   25.80
  -1   3   0  587.04   25.20
   1   3   0  570.44   24.50
   3  -3   0  518.45   23.20
   3  -3   0  524.65   23.40
  -3  -3   0  556.94   24.00
   3  -3   0  629.14   22.80
   3  -3   0  634.54   24.40
  -3  -3   0  510.25   23.20
  -3  -3   0  552.44   23.00
   3   3   0  469.15   23.80
   3   3   0  543.55   23.30
  -3   3   0  618.04   24.40
  -3   3   0  591.34   22.90
   5  -3   0   66.49    4.30
  -5  -3   0   67.49    4.10
  -5  -3   0   67.09    3.70
   5  -3   0   75.99    3.70
  -5  -3   0   69.29    3.40
   5  -3   0   75.39    3.10
   5  -3   0   73.39    4.00
  -5  -3   0   67.39    3.80
  -5   3   0   77.79    4.60
  -5   3   0   74.89    3.50
   5   3   0   75.59    3.70
  -7  -3   0   55.09    3.40
   7  -3   0   54.19    3.10
   7  -3   0   50.39    3.30
  -7  -3   0   52.79    3.00
  -7  -3   0   50.09    3.10
  -7  -3   0   51.29    2.80
  -7   3   0   53.89    2.80
  -7   3   0   54.29    3.80
   7   3   0   55.59    2.90
  -7   3   0   55.19    2.60
   9  -3   0  764.72   31.90
  -9  -3   0  690.03   32.00
  -9  -3   0  755.72   31.90
  -9  -3   0  764.52   31.50
  -9  -3   0  819.32   32.20
   9  -3   0  755.42   32.50
  -9   3   0  761.52   33.00
   9   3   0  768.32   31.40
  -9   3   0  755.02   31.60
  -9   3   0  797.02   31.20
 -11  -3   0  279.47   12.00
  11  -3   0  270.77   12.40
 -11  -3   0  266.37   12.50
 -11  -3   0  270.97   12.50
  11  -3   0  283.17   13.20
 -11  -3   0  277.87   12.40
 -11   3   0  277.17   13.50
 -11   3   0  277.47   11.60
 -11   3   0  273.97   12.10
 -13  -3   0  105.89    5.70
 -13  -3   0  102.59    5.30
 -13  -3   0  108.39    5.20
  13  -3   0  104.19    6.30
  13  -3   0  105.99    5.60
 -13   3   0  103.89    6.50
 -13   3   0  105.69    5.30
 -13   3   0   92.29    4.60
 -15  -3   0  231.48   11.50
 -15  -3   0  241.08   10.80
  15  -3   0  238.88   12.30
 -15   3   0  245.98   10.30
 -15   3   0  236.38   12.30
 -15   3   0  236.58   11.00
 -17  -3   0  194.78    8.90
 -17  -3   0  201.98    9.40
 -17   3   0  202.48    8.80
 -17   3   0  194.88    9.60
 -19  -3   0  234.38   10.70
 -19   3   0  232.88   11.50
 -19   3   0  221.38   11.30
  19   3   0  237.88   11.20
 -19   3   0  241.48   11.30
 -19   3   0  242.88   10.30
 -21   3   0  337.37   15.30
 -21   3   0  331.47   14.20
 -21   3   0  321.77   15.50
 -23   3   0   82.29    5.10
 -23   3   0   80.89    4.20
 -23   3   0   82.09    5.40
 -25   3   0  176.88    9.10
 -25   3   0  171.38    7.90
 -25   3   0  175.28    8.90
 -27   3   0  215.18   10.30
 -29   3   0   87.79    4.80
   0  -4   0   94.79    5.60
   0  -4   0   82.79    4.40
   0  -4   0   93.09    4.10
   0  -4   0   82.39    4.60
   0   4   0   86.99    4.70
   2  -4   0    0.70    0.50
  -2  -4   0    1.10    0.50
  -2  -4   0    1.40    0.50
  -2  -4   0    1.40    0.80
  -2  -4   0    1.00    0.40
   2  -4   0    1.10    0.70
   2  -4   0    1.50    0.70
   2  -4   0    1.00    0.80
  -2  -4   0    1.10    0.60
   2  -4   0    1.50    0.40
  -2   4   0    0.50    0.70
  -2   4   0    1.10    0.30
   2   4   0    0.50    0.50
  -4  -4   0  235.68   10.70
   4  -4   0  285.27   11.20
  -4  -4   0  226.58   10.30
  -4  -4   0  231.38   10.20
  -4  -4   0  249.38   11.00
   4  -4   0  227.08   11.00
   4  -4   0  233.78   10.60
  -4  -4   0  249.78   11.80
  -4   4   0  220.58   11.80
   4   4   0  247.98   10.90
  -6  -4   0   78.69    4.40
   6  -4   0   87.89    4.40
  -6  -4   0   80.39    4.60
   6  -4   0   93.09    4.90
  -6  -4   0   84.59    5.20
  -6  -4   0   80.49    4.10
  -6   4   0   88.09    4.00
  -6   4   0   83.79    5.50
  -6   4   0   82.19    4.10
   6   4   0   76.79    4.40
  -8  -4   0   12.00    1.70
  -8  -4   0   14.30    1.60
   8  -4   0   12.80    1.70
  -8  -4   0   11.50    1.00
   8  -4   0   13.80    1.50
  -8  -4   0   14.00    1.50
  -8  -4   0   12.60    1.20
   8   4   0   12.80    1.40
  -8   4   0   12.80    1.20
  -8   4   0   12.00    2.10
  -8   4   0   12.60    1.10
 -10  -4   0    1.20    0.40
 -10  -4   0    1.20    0.50
 -10  -4   0    0.80    0.60
  10  -4   0    1.60    0.90
  10  -4   0    0.80    0.60
 -10  -4   0    0.80    0.60
 -10   4   0    1.20    0.90
 -10   4   0    0.90    0.50
 -10   4   0    1.30    0.60
  10   4   0   -0.30    0.40
  12  -4   0    8.80    1.90
 -12  -4   0    8.70    1.60
 -12  -4   0    8.50    1.40
 -12  -4   0   10.70    1.20
  12  -4   0   10.90    1.70
 -12  -4   0    8.90    0.80
 -12   4   0    8.40    1.90
 -12   4   0    7.90    1.30
 -12   4   0    7.40    1.00
  12   4   0    9.20    1.20
 -14  -4   0   32.20    2.70
 -14  -4   0   34.80    2.50
  14  -4   0   37.30    3.60
 -14  -4   0   32.20    2.90
 -14   4   0   34.50    2.60
 -14   4   0   34.50    2.10
 -14   4   0   36.80    3.80
  14   4   0   34.20    2.40
 -16  -4   0    2.00    0.70
 -16  -4   0    3.30    1.00
 -16  -4   0    2.50    1.10
 -16   4   0    2.80    1.20
 -16   4   0    2.70    0.70
 -16   4   0    2.20    0.90
 -18  -4   0   66.69    3.90
 -18  -4   0   63.89    3.60
 -18  -4   0   61.69    4.30
 -18  -4   0   65.89    5.90
 -18   4   0   68.49    3.60
 -18   4   0   65.69    4.30
 -18   4   0   63.99    4.40
 -20  -4   0    1.10    0.70
 -20  -4   0    0.30    0.80
 -20   4   0    0.70    0.50
 -20   4   0    1.10    1.00
 -22  -4   0    5.30    1.10
 -22   4   0    4.70    1.00
 -22   4   0    9.10    1.80
 -24   4   0   11.10    1.90
 -24   4   0   11.40    1.30
 -26   4   0    0.50    0.80
 -26   4   0    0.10    0.90
 -28   4   0    1.30    0.90
   1  -5   0  864.81   34.60
   1  -5   0  787.52   35.50
  -1  -5   0  812.72   35.20
  -1  -5   0  835.42   36.90
  -1  -5   0  879.81   35.80
   1  -5   0  786.82   34.60
  -1  -5   0  840.42   34.70
  -1  -5   0  942.61   34.70
  -3  -5   0  345.67   14.40
   3  -5   0  322.87   15.30
  -3  -5   0  359.46   16.60
  -3  -5   0  339.37   15.00
   3  -5   0  340.37   15.00
  -3  -5   0  344.07   14.50
   3   5   0  327.67   15.30
  -5  -5   0  106.79    4.80
  -5  -5   0   95.19    5.60
  -5  -5   0   95.39    6.40
   5  -5   0  100.79    5.30
   5  -5   0   96.69    5.70
  -5  -5   0  103.79    5.40
  -5  -5   0  107.49    5.00
   5   5   0   95.59    5.50
  -7  -5   0  391.26   16.80
  -7  -5   0  390.96   18.50
   7  -5   0  421.76   17.30
  -7  -5   0  376.86   17.30
  -7  -5   0  386.36   16.40
   7  -5   0  403.06   17.90
  -7   5   0  354.46   16.40
  -7   5   0  430.16   16.80
   7   5   0  369.26   17.40
  -9  -5   0 1106.19   43.40
  -9  -5   0 1086.49   45.60
   9  -5   0 1016.10   44.80
   9  -5   0 1052.99   44.20
  -9  -5   0 1103.89   43.90
   9  -5   0 1009.50   45.00
  -9  -5   0 1047.80   44.50
   9   5   0 1064.39   44.50
  -9   5   0 1080.09   43.80
  -9   5   0 1058.59   43.50
  -9   5   0 1027.50   46.50
 -11  -5   0  339.37   14.80
  11  -5   0  320.47   15.10
 -11  -5   0  321.67   15.40
  11  -5   0  330.57   16.10
 -11  -5   0  351.86   16.30
  11  -5   0  325.07   15.70
 -11  -5   0  352.46   14.20
  11   5   0  327.47   15.20
 -11   5   0  333.57   14.80
 -11   5   0  346.77   14.40
 -11   5   0  326.77   17.30
 -13  -5   0  217.08    9.10
 -13  -5   0  209.98    9.80
  13  -5   0  192.18   10.80
 -13  -5   0  209.98   10.70
 -13  -5   0  217.18    9.30
 -13   5   0  206.58    9.90
 -13   5   0  199.28   12.10
 -13   5   0  209.88    9.40
 -15  -5   0  397.66   18.10
 -15  -5   0  398.96   19.10
 -15  -5   0  429.46   17.90
 -15  -5   0  428.16   17.30
 -15  -5   0  435.76   17.70
 -15   5   0  411.86   18.70
 -15   5   0  385.66   18.20
 -15   5   0  394.76   18.40
 -15   5   0  424.66   17.70
 -17  -5   0  400.36   19.00
 -17  -5   0  405.16   17.00
 -17  -5   0  400.46   17.40
 -17  -5   0  400.96   17.70
 -17   5   0  410.26   18.40
 -17   5   0  419.46   17.50
 -17   5   0  397.46   18.50
 -19  -5   0  113.99    7.20
 -19  -5   0  115.59    6.20
 -19  -5   0  118.19    6.00
 -19  -5   0  120.39    5.50
 -19   5   0  119.89    6.80
 -19   5   0  128.69    6.10
 -19   5   0  114.99    6.90
 -21  -5   0  225.68   10.60
 -21  -5   0  217.08   10.30
 -21   5   0  235.48   11.50
 -21   5   0  233.58   11.40
 -21   5   0  231.38   10.40
 -23  -5   0   89.09    5.10
 -23   5   0  102.29    6.00
 -23   5   0  103.99    5.90
 -23   5   0   93.59    4.90
 -25  -5   0  112.89    5.80
 -25   5   0  117.69    6.50
 -25   5   0  118.99    6.40
 -27   5   0  104.49    5.50
 -27   5   0   95.39    5.30
   0  -6   0  308.37   14.40
   0  -6   0  325.57   15.10
   2  -6   0   49.20    3.50
  -2  -6   0   53.29    3.00
  -2  -6   0   51.99    3.50
  -2  -6   0   52.49    3.00
   2  -6   0   50.49    3.80
  -4  -6   0  177.98    8.00
  -4  -6   0  180.28   10.60
  -4  -6   0  182.68    8.20
  -4  -6   0  172.38    8.80
   4  -6   0  176.68    9.30
   4  -6   0  169.98    8.70
  -6  -6   0  361.26   15.50
  -6  -6   0  356.66   18.00
  -6  -6   0  376.76   15.30
  -6  -6   0  360.36   16.20
   6  -6   0  326.57   16.50
   6  -6   0  367.76   16.10
   6   6   0  333.17   16.40
  -8  -6   0  143.09    8.10
  -8  -6   0  134.19    6.70
  -8  -6   0  144.59    6.40
   8  -6   0  132.59    7.10
  -8  -6   0  132.09    6.20
  -8  -6   0  130.89    8.50
   8   6   0  127.99    7.40
 -10  -6   0    7.40    1.30
 -10  -6   0   11.20    1.20
 -10  -6   0    9.40    1.20
 -10  -6   0    8.70    2.00
 -10   6   0    9.00    1.40
 -12  -6   0  137.29    7.20
 -12  -6   0  140.19    6.70
 -12  -6   0  141.99    8.40
 -12  -6   0  143.99    7.00
 -12  -6   0  144.29    6.70
 -12   6   0  130.49    7.50
 -12   6   0  142.19    7.60
 -12   6   0  156.78    6.90
 -12   6   0  144.59    6.90
 -14  -6   0  124.69    5.90
 -14  -6   0  120.99    7.60
 -14  -6   0  126.59    6.10
 -14  -6   0  125.69    6.30
 -14   6   0  111.49    6.70
 -14   6   0  121.69    6.10
 -14   6   0  120.29    6.90
 -14   6   0  128.19    6.10
 -16  -6   0   59.99    3.40
 -16  -6   0   53.09    3.50
 -16  -6   0   60.69    3.20
 -16  -6   0   55.69    4.60
 -16   6   0   56.99    3.50
 -16   6   0   52.69    3.40
 -16   6   0   58.99    4.30
 -16   6   0   54.79    4.10
 -18  -6   0   35.50    2.80
 -18  -6   0   36.40    3.80
 -18  -6   0   42.10    2.70
 -18  -6   0   39.70    2.40
 -18   6   0   37.80    3.30
 -18   6   0   36.60    2.70
 -18   6   0   41.20    3.40
 -18   6   0   41.90    2.80
 -20  -6   0   93.09    5.00
 -20  -6   0   98.69    4.90
 -20  -6   0   93.99    6.20
 -20  -6   0   86.29    4.40
 -20   6   0   92.49    5.70
 -20   6   0   92.49    4.70
 -20   6   0   85.29    4.80
 -20   6   0   87.29    5.60
 -22  -6   0  142.49    6.90
 -22  -6   0  143.39    6.70
 -22   6   0  131.99    6.50
 -22   6   0  147.29    7.60
 -22   6   0  128.89    7.40
 -24  -6   0  206.18    9.40
 -24   6   0  200.28    9.10
 -24   6   0  210.48   10.00
 -24   6   0  201.88   10.00
 -26  -6   0  121.79    5.70
 -26   6   0  110.69    5.40
 -26   6   0  122.69    6.20
 -26   6   0  123.49    6.10
  -1  -7   0   86.09    6.00
   1  -7   0   80.79    4.10
  -1  -7   0   79.79    4.10
  -1   7   0   83.89    5.60
  -3  -7   0  157.28    7.50
   3  -7   0  148.89    7.10
  -3  -7   0  172.08    9.40
  -3  -7   0  160.88    7.20
  -3   7   0  154.28    8.80
  -5  -7   0  263.17   13.40
  -5  -7   0  263.17   11.50
   5  -7   0  248.38   11.10
  -5  -7   0  261.97   11.30
  -5  -7   0  246.38   11.70
  -5   7   0  261.97   12.40
  -7  -7   0  279.07   14.00
   7  -7   0  259.37   11.60
  -7  -7   0  275.87   12.10
  -7  -7   0  269.37   12.30
  -7  -7   0  274.27   12.00
  -7  -7   0  273.37   11.80
  -7   7   0  252.77   12.70
  -7   7   0  264.67   12.60
  -7   7   0  271.17   11.70
  -9  -7   0  328.97   14.20
  -9  -7   0  317.37   14.30
  -9  -7   0  320.27   14.00
  -9  -7   0  324.47   16.20
  -9   7   0  322.17   13.90
  -9   7   0  321.97   15.10
  -9   7   0  321.37   14.90
 -11  -7   0    3.40    1.60
 -11  -7   0    2.90    0.80
 -11  -7   0    2.90    1.00
 -11  -7   0    2.50    0.80
 -11   7   0    1.20    0.90
 -11   7   0    2.50    1.30
 -11   7   0    0.10    0.70
 -13  -7   0   53.69    3.60
 -13  -7   0   62.89    5.10
 -13  -7   0   55.89    3.40
 -13  -7   0   57.59    3.40
 -13   7   0   57.79    4.40
 -13   7   0   58.69    4.20
 -13   7   0   68.39    3.60
 -15  -7   0  102.29    5.50
 -15  -7   0   95.89    5.10
 -15  -7   0  100.79    5.20
 -15  -7   0   98.49    6.80
 -15   7   0  107.39    6.20
 -15   7   0  100.69    6.20
 -15   7   0  103.39    5.20
 -17  -7   0   36.80    3.80
 -17  -7   0   39.30    2.90
 -17  -7   0   40.00    2.70
 -17  -7   0   36.30    2.40
 -17   7   0   39.20    2.60
 -17   7   0   34.30    3.30
 -17   7   0   41.00    3.50
 -19  -7   0   30.90    3.30
 -19  -7   0   29.80    2.50
 -19  -7   0   25.80    2.00
 -19  -7   0   29.70    2.30
 -19   7   0   27.80    2.80
 -19   7   0   29.60    2.20
 -19   7   0   30.00    2.90
 -21  -7   0   29.00    2.30
 -21  -7   0   27.20    3.00
 -21  -7   0   27.50    2.10
 -21   7   0   31.10    2.80
 -21   7   0   30.40    2.10
 -21   7   0   26.10    2.60
 -23  -7   0   35.90    2.50
 -23   7   0   38.60    3.00
 -23   7   0   35.10    2.80
 -23   7   0   36.50    2.30
 -25  -7   0   10.20    1.20
  25  -7   0   10.90    1.30
 -25   7   0    7.40    1.30
 -25   7   0    9.30    1.00
   0  -8   0  728.13   30.20
   0   8   0  725.53   32.40
  -2  -8   0  507.35   21.40
   2  -8   0  502.35   21.30
   2   8   0  530.45   23.80
  -2   8   0  493.75   23.40
  -4  -8   0  405.56   17.00
   4  -8   0  387.66   16.80
  -4  -8   0  414.66   19.60
  -4   8   0  380.76   17.80
  -6  -8   0  177.38    8.30
  -6  -8   0  172.28    7.90
  -6  -8   0  168.98   10.20
   6  -8   0  169.38    7.70
  -6   8   0  163.78    8.70
  -8  -8   0  243.58   11.30
   8  -8   0  232.08   11.40
  -8  -8   0  256.67   11.10
  -8  -8   0  279.37   13.80
  -8  -8   0  257.47   11.30
  -8   8   0  227.48   10.60
  -8   8   0  241.48   11.90
  10  -8   0  504.25   23.00
 -10  -8   0  563.54   22.60
 -10  -8   0  539.05   22.90
 -10  -8   0  542.15   25.20
 -10  -8   0  527.05   22.70
 -10   8   0  519.35   22.30
 -10   8   0  530.75   23.60
 -12  -8   0  251.27   11.60
 -12  -8   0  261.97   11.60
 -12  -8   0  259.07   13.80
 -12  -8   0  257.37   11.80
  12  -8   0  263.67   12.10
 -12   8   0  262.37   12.50
 -12   8   0  249.68   11.40
 -14  -8   0  375.46   16.00
 -14  -8   0  367.06   18.10
  14  -8   0  356.06   16.50
 -14  -8   0  371.06   16.20
 -14  -8   0  341.67   15.90
 -14   8   0  362.36   16.90
 -14   8   0  390.06   15.80
 -16  -8   0  191.28    9.00
  16  -8   0  195.48    9.60
 -16  -8   0  196.68    9.30
 -16  -8   0  205.48   11.00
 -16  -8   0  203.58    9.10
 -16   8   0  201.48    8.90
 -16   8   0  187.48    9.80
 -18  -8   0  187.78   10.10
  18  -8   0  183.78    9.00
 -18  -8   0  184.88    8.50
 -18  -8   0  189.68    8.80
 -18   8   0  190.58    8.40
 -18   8   0  171.28    9.10
 -20  -8   0  170.78    7.90
 -20  -8   0  165.68    8.10
  20  -8   0  171.38    8.30
 -20  -8   0  169.68    9.00
 -20   8   0  170.18    8.50
 -20   8   0  184.08    7.80
 -22  -8   0  244.08   10.70
  22  -8   0  241.48   10.80
 -22   8   0  237.98   10.30
 -22   8   0  240.48   11.00
  -1  -9   0   55.19    3.10
   1  -9   0   50.29    3.00
   1   9   0   51.19    4.70
  -1   9   0   47.20    4.50
  -3  -9   0  146.89    6.70
   3  -9   0  133.49    6.50
   3   9   0  136.79    8.70
   5  -9   0   55.89    3.10
  -5  -9   0   56.49    3.30
  -5   9   0   53.69    3.90
   5   9   0   51.59    4.80
  -7  -9   0   29.80    2.30
  -7   9   0   30.80    2.90
   7   9   0   31.90    3.60
  -9  -9   0   84.49    6.40
  -9  -9   0   91.19    4.50
  -9   9   0   77.89    5.10
 -11  -9   0   38.20    3.00
  11  -9   0   36.80    2.90
 -11  -9   0   42.70    4.30
 -11  -9   0   40.20    2.70
 -11  -9   0   40.20    2.80
 -11   9   0   40.00    3.30
 -13  -9   0    0.20    0.70
 -13  -9   0    1.80    1.40
 -13  -9   0    1.40    0.70
  13  -9   0    1.70    0.90
 -13   9   0    2.50    1.00
 -15  -9   0   82.69    4.20
 -15  -9   0   79.99    5.60
 -15  -9   0   77.79    4.30
  15  -9   0   75.49    4.50
 -15   9   0   74.89    4.60
 -17  -9   0   57.49    3.40
 -17  -9   0   57.79    3.20
  17  -9   0   59.19    3.60
  17   9   0   59.59    4.40
 -17   9   0   55.79    3.70
  19  -9   0   12.30    1.50
 -19  -9   0   10.90    1.30
 -19   9   0    9.00    1.30
   0 -10   0  190.28    8.60
   0  10   0  185.28   10.30
  -2 -10   0  126.89    6.00
   2 -10   0  115.89    5.80
   2  10   0  123.89    7.70
  -4 -10   0   55.19    3.10
   4 -10   0   50.19    2.90
   4  10   0   53.09    4.60
  -6 -10   0  110.99    5.50
   6  10   0  111.09    7.20
  -8 -10   0  110.99    5.40
  -8  10   0  106.29    5.90
   8  10   0  111.59    7.10
 -10 -10   0  169.18    7.40
 -10  10   0  145.89    7.80
  10  10   0  160.28    9.00
 -12 -10   0   18.00    1.60
  12  10   0   17.80    2.60
 -12  10   0   18.40    1.90
 -14 -10   0   25.00    1.70
 -14 -10   0   18.20    1.60
 -14  10   0   21.20    1.90
  14  10   0   17.60    2.40
 -16  10   0   70.69    3.90
  -1 -11   0   51.59    2.90
   1 -11   0   54.29    2.90
  -3 -11   0  204.28    8.70
   3  11   0  187.78    9.90
  -5 -11   0   65.29    3.40
   5  11   0   69.29    4.70
  -7 -11   0  133.49    6.00
   7  11   0  128.19    7.30
 -24   0   1    1.50    1.10
 -22   0   1   -0.70    0.70
 -20   0   1    2.00    0.90
  18   0  -1    0.90    0.90
 -18   0   1    0.20    0.60
  16   0  -1    0.30    0.80
  16   0  -1    0.30    0.70
 -16   0   1    0.50    0.50
  14   0  -1    0.10    0.60
 -14   0   1    0.50    0.40
  14   0  -1    0.70    0.70
  14   0  -1    1.10    0.50
  12   0  -1    0.80    0.40
 -12   0   1    0.10    0.40
  12   0  -1    0.80    0.70
  12   0  -1    0.60    0.70
 -12   0   1    0.70    0.60
  10   0  -1    0.10    0.60
 -10   0   1    1.40    0.60
  -8   0   1    0.40    0.20
  -8   0   1    1.00    0.50
  -8   0   1    0.60    0.30
   8   0  -1    0.70    0.60
   6   0  -1    1.00    0.60
  -6   0   1    0.00    0.10
  -6   0   1    0.90    0.50
  -6   0   1    0.40    0.50
  -6   0   1    1.60    0.40
  -4   0   1    1.50    0.40
  -4   0   1    0.40    0.30
  -4   0   1    0.60    0.20
  -4   0   1    0.80    0.20
   2   0  -1    1.10    0.20
  -2   0   1    1.40    0.30
  -2   0   1    1.10    0.20
  -2   0   1    0.70    0.20
  -2   0   1    1.10    0.30
   2   0  -1    0.80    0.20
   2   0  -1    0.90    0.20
   0   0   1    1.10    0.20
   0   0  -1    1.00    0.10
   0   0  -1    0.70    0.10
   0   0   1    0.90    0.10
   0   0  -1    0.90    0.20
   0   0   1    0.80    0.10
   0   0  -1    1.20    0.30
   2   0   1    0.90    0.20
  -2   0  -1    0.90    0.20
   2   0   1    0.20    0.10
   2   0   1    0.30    0.20
  -2   0  -1    0.60    0.20
   4   0   1    0.10    0.30
  -4   0  -1    0.50    0.30
  -4   0  -1    0.30    0.20
  -4   0  -1    0.20    0.30
  -4   0  -1    0.30    0.20
  -6   0  -1    0.80    0.30
  -6   0  -1    0.30    0.40
   6   0   1    0.60    0.50
  -6   0  -1    0.80    0.40
  -6   0  -1    0.70    0.20
   6   0   1    0.50    0.40
  -8   0  -1    0.80    0.40
  -8   0  -1    0.70    0.30
   8   0   1    1.40    0.60
   8   0   1    1.20    0.60
 -10   0  -1    1.20    0.50
  10   0   1    1.70    0.80
 -10   0  -1    0.40    0.30
  10   0   1    1.00    0.60
 -12   0  -1    0.50    0.40
 -12   0  -1    0.80    0.40
  12   0   1   -0.20    0.60
  12   0   1    0.40    0.60
 -14   0  -1    0.00    0.50
  14   0   1    0.30    0.70
  14   0   1   -0.30    0.50
  16   0   1    0.60    0.80
 -16   0  -1    1.60    0.70
 -18   0  -1    0.60    0.60
  18   0   1    0.90    0.90
 -20   0  -1    0.80    0.90
 -27   1   1  221.38   10.60
 -25   1   1  115.79    6.30
 -23   1   1  362.96   16.40
 -21   1   1  289.97   13.60
 -21   1   1  290.27   13.30
 -19   1   1  373.36   16.70
  17  -1  -1   70.49    4.90
  17  -1  -1   75.69    5.30
 -17   1   1   72.29    4.20
  17   1  -1   68.89    5.00
  17   1  -1   77.29    5.30
 -17   1   1   73.29    4.40
  17   1  -1   70.59    4.10
 -15  -1   1  327.07   15.40
  15  -1  -1  336.17   15.90
  15  -1  -1  346.47   15.70
  15   1  -1  340.77   14.50
  15   1  -1  334.07   15.90
  15   1  -1  319.97   15.70
 -15   1   1  343.87   14.70
 -15   1   1  340.97   15.10
 -13  -1   1  222.08   10.30
  13  -1  -1  220.78   11.40
  13  -1  -1  233.98   11.30
 -13  -1   1  233.38   11.20
 -13  -1   1  262.47   11.20
 -13   1   1  231.38   10.50
 -13   1   1  242.48   10.90
  13   1  -1  262.87   11.60
 -11  -1   1  334.67   15.30
  11  -1  -1  354.66   15.20
 -11  -1   1  363.16   15.30
  11  -1  -1  399.56   16.40
 -11  -1   1  358.76   16.00
  11  -1  -1  363.86   16.30
 -11  -1   1  367.46   15.90
 -11   1   1  385.96   15.90
 -11   1   1  363.96   15.50
  -9  -1   1  627.64   26.30
   9  -1  -1  638.74   26.60
   9  -1  -1  603.34   25.60
  -9  -1   1  628.84   25.70
  -9  -1   1  605.94   26.10
  -9  -1   1  596.44   25.60
   9  -1  -1  669.33   26.50
  -9   1   1  644.14   25.90
  -9   1   1  645.84   26.20
  -9   1   1  607.84   26.10
   7  -1  -1 2497.95  100.29
  -7  -1   1 2439.26   99.69
   7  -1  -1 2567.54  100.29
  -7  -1   1 2384.16   99.99
  -7  -1   1 2543.75  100.19
  -7  -1   1 2564.44  100.09
   7  -1  -1 2304.07   99.59
  -7   1   1 2525.35  102.09
  -7   1   1 2359.56  101.29
  -7   1   1 2491.55   99.79
   5  -1  -1 2124.19   91.19
   5  -1  -1 2532.55   93.89
  -5  -1   1 2267.97   91.49
   5  -1  -1 2382.36   91.59
  -5  -1   1 2429.16   92.29
  -5  -1   1 1927.51   91.79
  -5  -1   1 2185.18   91.29
  -5  -1   1 2281.67   91.39
  -5   1   1 2215.88   92.59
  -5   1   1 2267.77   92.99
   3  -1  -1  407.76   16.40
  -3  -1   1  404.86   16.40
   3  -1  -1  382.66   16.10
   3  -1  -1  393.46   16.40
  -3  -1   1  363.56   16.40
  -3  -1   1  392.66   16.40
   3  -1  -1  400.26   16.60
  -3   1   1  446.96   16.70
  -3   1   1  394.26   16.20
  -3   1   1  380.76   16.60
   1  -1  -1 1578.24   67.39
  -1  -1   1 1736.33   66.89
  -1  -1   1 1692.43   67.99
  -1  -1   1 1691.03   67.29
  -1  -1   1 1593.34   67.99
   1  -1  -1 1592.74   66.69
  -1   1   1 1777.22   68.29
   1   1  -1 1533.65   67.69
  -1   1   1 1522.75   66.39
   1   1  -1 1767.12   67.59
  -1  -1  -1  391.66   16.30
  -1  -1  -1  385.16   16.20
  -1  -1  -1  389.06   16.50
  -1  -1  -1  398.26   16.30
  -1  -1  -1  386.46   16.50
   1   1   1  393.36   16.50
   1   1   1  443.66   16.30
   1   1   1  403.26   16.30
  -3  -1  -1  500.05   18.80
   3  -1   1  444.86   18.90
   3  -1   1  493.75   18.70
  -3  -1  -1  454.55   18.60
  -3  -1  -1  446.06   18.60
  -3  -1  -1  423.86   18.60
   3  -1   1  455.85   18.90
   3  -1   1  501.05   18.70
  -3  -1  -1  476.85   18.70
  -3   1  -1  443.86   18.90
  -3   1  -1  424.86   18.90
  -3   1  -1  436.26   18.60
   3   1   1  415.76   18.50
   5  -1   1 1111.69   42.40
  -5  -1  -1 1007.80   42.30
   5  -1   1 1067.79   42.70
  -5  -1  -1 1090.59   42.40
  -5  -1  -1 1038.30   42.20
  -5  -1  -1  980.30   42.20
  -5   1  -1 1027.70   42.30
  -5   1  -1 1022.90   42.60
  -5   1  -1 1016.40   42.60
  -7  -1  -1  187.48    8.20
   7  -1   1  179.38    7.80
  -7  -1  -1  190.38    8.30
   7  -1   1  195.98    8.60
  -7  -1  -1  186.18    7.90
   7  -1   1  203.08    8.40
  -7   1  -1  174.58    8.30
  -7   1  -1  193.38    8.40
  -7   1  -1  181.18    8.10
   9  -1   1  640.74   26.30
  -9  -1  -1  623.14   25.50
   9  -1   1  609.04   25.30
   9  -1   1  598.84   26.00
  -9  -1  -1  615.04   25.90
  -9   1  -1  648.74   26.00
  -9   1  -1  597.14   25.90
  -9   1  -1  627.04   25.70
  11  -1   1  560.84   23.20
 -11  -1  -1  526.45   23.00
 -11  -1  -1  541.35   23.20
 -11  -1  -1  518.35   22.60
 -11  -1  -1  536.05   22.50
  11  -1   1  541.35   23.50
 -11   1  -1  555.94   23.00
 -11   1  -1  561.84   22.80
 -13  -1  -1  719.33   30.90
  13  -1   1  775.32   31.60
 -13  -1  -1  711.83   30.70
  13  -1   1  745.43   32.00
 -13   1  -1  753.32   31.10
  13   1   1  768.12   32.00
  13   1   1  745.33   31.80
 -13   1  -1  743.03   31.30
 -15  -1  -1  168.18    8.00
 -15  -1  -1  168.98    7.80
  15  -1   1  172.18    9.10
 -15   1  -1  175.98    8.40
  15   1   1  163.78    8.80
 -15   1  -1  167.88    8.10
  15   1   1  186.18    9.30
  17  -1   1  601.44   27.00
 -17   1  -1  603.74   25.80
 -17   1  -1  603.24   26.00
 -19   1  -1  288.77   13.40
 -21   1  -1  337.17   15.20
 -23   1  -1  276.27   12.80
 -30   2   1   -0.10    0.50
 -28   2   1  113.49    6.10
 -26   2   1    6.60    1.00
 -26   2   1    7.30    1.60
 -24   2   1   61.19    4.10
 -24   2   1   58.39    3.20
 -22   2   1    7.90    1.70
 -22   2   1    7.50    1.00
 -20   2   1   11.70    2.70
 -20   2   1    9.50    1.60
 -20   2   1    7.80    1.60
 -20   2   1    6.90    0.90
 -18   2   1  115.09    7.10
 -18   2   1  116.49    6.20
 -18   2   1  120.69    5.20
  18   2  -1  110.29    6.00
  18   2  -1  110.79    7.40
  16  -2  -1  330.67   15.40
 -16  -2   1  300.27   14.70
 -16  -2   1  319.87   14.70
 -16  -2   1  314.47   13.80
  16  -2  -1  311.97   14.60
 -16   2   1  323.87   14.10
 -16   2   1  320.27   14.90
  16   2  -1  312.47   15.30
 -16   2   1  300.07   13.10
 -14  -2   1   85.09    4.30
 -14  -2   1   84.09    5.00
  14  -2  -1   87.89    5.10
 -14  -2   1   84.59    4.90
  14  -2  -1   84.19    5.40
 -14   2   1   80.59    3.80
 -14   2   1   84.59    5.20
 -14   2   1   88.69    4.60
 -12  -2   1   58.69    3.70
  12  -2  -1   58.69    3.70
  12  -2  -1   58.59    4.00
 -12  -2   1   57.59    3.50
 -12  -2   1   59.99    3.10
 -12   2   1   61.19    4.00
 -12   2   1   55.39    2.70
 -12   2   1   57.19    3.20
 -10  -2   1  268.17   11.50
  10  -2  -1  265.47   12.00
 -10  -2   1  252.17   11.70
 -10  -2   1  242.98   10.90
 -10  -2   1  266.37   11.10
 -10  -2   1  268.17   11.20
 -10  -2   1  236.58   11.20
  10  -2  -1  281.97   11.80
 -10   2   1  274.37   12.20
 -10   2   1  240.08   11.20
   8  -2  -1   17.10    1.50
  -8  -2   1   13.20    1.40
   8  -2  -1   14.80    1.60
  -8  -2   1   13.60    0.90
  -8  -2   1   15.00    1.20
  -8  -2   1   13.30    1.20
   8  -2  -1   12.90    0.80
  -8  -2   1   14.90    1.10
  -8  -2   1   13.60    1.20
  -8   2   1   14.60    1.20
  -8   2   1   15.40    1.70
  -6  -2   1  162.28    8.20
  -6  -2   1  188.58    8.10
   6  -2  -1  169.78    8.50
   6  -2  -1  206.98    8.30
  -6  -2   1  190.78    8.30
  -6  -2   1  197.98    8.30
   6  -2  -1  187.88    8.40
   6  -2  -1  179.98    7.60
   6   2  -1  166.08    7.50
  -6   2   1  187.98    7.90
  -6   2   1  193.88    8.80
   4  -2  -1 1047.70   44.20
  -4  -2   1 1108.79   44.90
   4  -2  -1 1091.59   44.60
  -4  -2   1  981.40   44.80
   4  -2  -1 1090.69   44.80
  -4  -2   1 1127.49   44.40
  -4  -2   1 1093.49   44.70
   4  -2  -1 1094.99   45.10
  -4  -2   1 1068.59   44.50
   4   2  -1 1108.09   44.40
  -4   2   1 1221.28   45.30
  -4   2   1 1084.69   44.40
  -2  -2   1  575.04   22.50
  -2  -2   1  558.34   22.70
  -2  -2   1  554.64   22.30
  -2  -2   1  548.15   23.00
   2  -2  -1  503.15   22.20
  -2  -2   1  538.55   22.50
   2  -2  -1  525.35   22.50
   2  -2  -1  526.15   22.60
   2  -2  -1  596.14   22.70
  -2   2   1  587.64   22.30
  -2   2   1  547.65   23.10
   2   2  -1  564.64   22.60
   2   2  -1  491.95   22.90
   0  -2  -1   12.20    1.00
   0  -2   1   17.70    1.50
   0  -2   1   15.50    1.10
   0  -2  -1   15.30    1.10
   0  -2  -1   16.00    1.00
   0  -2  -1   19.40    1.20
   0  -2   1   17.40    0.90
   0  -2  -1   22.60    1.70
   0  -2   1   16.20    1.20
   0   2  -1   15.90    0.90
   0   2  -1   20.50    1.30
   0   2   1   18.50    1.20
   0   2  -1   19.80    1.60
   0   2   1   17.20    1.50
   0   2   1   17.80    0.90
  -2  -2  -1  629.04   27.00
  -2  -2  -1  662.03   26.80
  -2  -2  -1  666.53   27.00
  -2  -2  -1  690.63   27.50
   2   2   1  654.53   27.00
   2   2   1  677.03   27.00
   2   2   1  626.24   27.30
  -4  -2  -1 1277.07   54.89
  -4  -2  -1 1381.16   54.99
  -4  -2  -1 1358.86   54.59
  -4  -2  -1 1379.06   54.49
  -4  -2  -1 1274.07   54.59
  -4   2  -1 1357.66   54.49
   4   2   1 1250.47   54.19
   4   2   1 1320.37   54.49
  -4   2  -1 1433.46   55.39
   4   2   1 1397.36   54.69
   6  -2   1  389.66   16.20
  -6  -2  -1  373.16   15.80
  -6  -2  -1  383.26   15.90
  -6  -2  -1  383.96   15.60
   6  -2   1  403.56   15.80
  -6  -2  -1  390.46   15.90
  -6  -2  -1  357.16   15.80
  -6   2  -1  430.26   16.60
  -6   2  -1  346.97   16.40
  -6   2  -1  312.87   15.50
   6   2   1  351.56   15.40
  -8  -2  -1  221.78   10.10
   8  -2   1  239.98   10.00
  -8  -2  -1  218.78    9.90
  -8  -2  -1  221.58   10.00
  -8  -2  -1  226.88    9.70
   8  -2   1  228.28   10.50
  -8  -2  -1  233.78    9.90
   8   2   1  214.48    9.60
  -8   2  -1  237.48   10.70
  -8   2  -1  235.58    9.90
 -10  -2  -1  129.79    6.20
 -10  -2  -1  127.09    5.80
  10  -2   1  129.29    6.70
  10  -2   1  126.69    6.10
 -10  -2  -1  124.79    6.20
 -10   2  -1  128.69    6.00
  10   2   1  122.99    5.70
 -10   2  -1  127.99    6.70
 -12  -2  -1  166.68    7.90
 -12  -2  -1  161.88    7.40
  12  -2   1  167.88    8.50
  12  -2   1  166.28    7.80
 -12  -2  -1  156.58    7.90
 -12   2  -1  164.58    7.60
  12   2   1  158.58    7.30
 -12   2  -1  169.48    8.40
 -12   2  -1  156.78    6.90
 -14  -2  -1  434.86   18.20
 -14  -2  -1  434.76   19.00
  14  -2   1  436.86   19.60
 -14   2  -1  438.66   18.60
 -14   2  -1  395.26   17.60
 -14   2  -1  433.36   19.40
 -16  -2  -1    8.40    1.30
  16  -2   1    6.20    1.60
 -16   2  -1    6.30    1.20
 -16   2  -1    7.60    0.80
 -16   2  -1    7.70    1.50
 -18   2  -1  231.58    9.80
 -18   2  -1  225.98   10.90
 -20   2  -1  132.29    7.40
 -20   2  -1  128.79    7.00
 -20   2  -1  134.69    6.00
 -22   2  -1  132.99    7.70
 -22   2  -1  139.29    7.30
 -22   2  -1  139.89    6.30
 -24   2  -1  114.99    6.40
 -24   2  -1  119.09    5.50
 -26   2  -1    4.20    1.00
 -26   2  -1    3.00    1.20
 -29   3   1   84.89    4.80
 -27   3   1  121.79    6.60
 -25   3   1   21.10    1.70
 -25   3   1   19.90    2.30
 -23   3   1   10.20    1.80
 -23   3   1   19.60    2.50
 -23   3   1   12.90    1.30
 -21   3   1    2.90    0.80
 -21   3   1    4.00    1.30
 -19  -3   1   69.99    3.80
 -19  -3   1   69.49    3.90
 -19   3   1   69.19    4.40
 -19   3   1   67.29    4.50
 -19   3   1   72.89    3.60
 -19   3   1   67.29    4.40
  19   3  -1   69.99    4.40
 -17  -3   1    2.10    0.80
 -17  -3   1    1.70    0.80
 -17  -3   1    2.00    1.10
 -17   3   1    2.10    0.60
 -17   3   1    1.80    0.80
 -15  -3   1   51.39    3.10
  15  -3  -1   47.30    4.00
  15  -3  -1   48.30    3.50
 -15  -3   1   47.60    3.60
 -15   3   1   47.40    3.20
 -15   3   1   50.99    2.60
 -15   3   1   50.09    4.10
 -13  -3   1  330.97   15.20
  13  -3  -1  339.87   15.30
  13  -3  -1  345.67   16.00
 -13  -3   1  328.97   14.90
 -13  -3   1  337.97   14.60
 -13   3   1  338.27   14.80
 -13   3   1  331.67   14.20
 -13   3   1  355.36   16.30
  11  -3  -1    3.60    0.90
 -11  -3   1    2.10    0.80
 -11  -3   1    3.10    0.70
  11  -3  -1    2.80    1.00
 -11  -3   1    2.90    0.80
 -11   3   1    1.50    0.40
 -11   3   1    2.60    0.70
 -11   3   1    1.60    0.90
   9  -3  -1  180.48    8.90
  -9  -3   1  178.48    8.60
  -9  -3   1  184.48    8.00
  -9  -3   1  169.18    8.30
   9  -3  -1  179.58    8.40
   9   3  -1  187.08    8.00
  -9   3   1  185.08    8.10
  -9   3   1  174.18    7.70
  -9   3   1  180.38    9.30
   7  -3  -1  272.97   12.70
  -7  -3   1  288.67   12.80
  -7  -3   1  283.27   12.40
  -7  -3   1  293.27   12.00
  -7  -3   1  270.57   12.50
   7  -3  -1  283.97   12.40
   7   3  -1  291.27   12.20
  -7   3   1  278.67   12.00
  -7   3   1  278.77   13.30
  -5  -3   1  284.67   12.70
  -5  -3   1  289.97   11.80
   5  -3  -1  301.47   11.50
   5  -3  -1  280.47   12.10
   5  -3  -1  271.07   12.30
  -5  -3   1  275.37   12.20
   5  -3  -1  251.87   12.80
  -5  -3   1  264.27   12.00
  -5   3   1  287.77   13.10
   5   3  -1  285.17   12.00
  -5   3   1  268.87   11.70
   3  -3  -1  108.99    5.10
  -3  -3   1  103.79    5.50
  -3  -3   1  100.39    4.60
  -3  -3   1   98.59    4.80
   3  -3  -1  102.79    4.40
   3  -3  -1   99.49    4.80
   3  -3  -1  108.29    5.80
  -3  -3   1  101.39    5.00
   3  -3  -1  100.09    5.00
  -3   3   1  118.99    5.90
  -3   3   1  104.29    4.60
   3   3  -1   99.39    4.90
   3   3  -1   89.39    5.30
  -1  -3   1    7.10    0.90
  -1  -3   1    3.30    0.50
  -1  -3   1    3.80    0.80
  -1  -3   1    3.50    0.60
  -1  -3   1    3.60    0.90
   1  -3  -1    3.10    0.70
   1  -3  -1    4.20    1.10
   1  -3  -1    3.80    0.50
   1  -3  -1    4.60    0.90
   1  -3  -1    3.30    0.70
   1   3  -1    2.30    0.30
  -1   3   1    1.50    0.80
  -1   3   1    2.00    0.40
   1   3  -1    2.50    0.70
   1   3  -1    2.00    0.80
   1  -3   1    8.10    0.90
   1  -3   1    9.00    0.70
  -1  -3  -1    8.30    1.40
  -1  -3  -1    8.10    0.70
  -1  -3  -1    8.60    0.90
   1  -3   1    9.50    1.10
  -1  -3  -1    8.30    0.90
   1  -3   1    9.60    1.40
  -1  -3  -1    9.40    1.00
  -1   3  -1    9.20    1.50
   1   3   1    7.70    1.00
  -1   3  -1    8.80    1.00
   1   3   1    7.10    0.50
   1   3   1    8.00    1.30
  -1   3  -1    7.30    0.60
   3  -3   1 1529.75   59.09
  -3  -3  -1 1395.46   59.49
  -3  -3  -1 1320.97   58.79
   3  -3   1 1550.84   59.79
   3  -3   1 1595.94   58.19
   3  -3   1 1504.25   58.69
  -3  -3  -1 1284.47   58.39
  -3  -3  -1 1259.27   58.69
  -3   3  -1 1600.74   58.49
  -3   3  -1 1620.44   59.99
   3   3   1 1189.38   58.59
   5  -3   1  159.88    7.10
  -5  -3  -1  135.19    6.30
  -5  -3  -1  137.39    6.60
  -5  -3  -1  132.59    6.60
   5  -3   1  152.78    6.50
  -5  -3  -1  129.69    7.10
  -5   3  -1  155.48    7.60
  -5   3  -1  148.29    6.40
   5   3   1  139.59    6.50
   7  -3   1  189.88    9.00
  -7  -3  -1  182.88    8.50
  -7  -3  -1  178.78    8.20
  -7  -3  -1  164.18    8.50
   7  -3   1  194.08    8.40
  -7  -3  -1  194.48    9.00
  -7   3  -1  187.98    9.50
  -7   3  -1  210.18    8.00
   7   3   1  189.88    8.20
  -7   3  -1  177.08    8.20
  -9  -3  -1   20.60    1.80
   9  -3   1   21.70    2.10
  -9  -3  -1   20.60    1.70
   9  -3   1   21.30    1.70
  -9  -3  -1   21.10    1.90
  -9  -3  -1   20.50    1.50
  -9   3  -1   18.30    2.20
  -9   3  -1   19.30    1.60
   9   3   1   20.70    1.40
  -9   3  -1   21.40    1.30
  11  -3   1  161.98    8.40
  11  -3   1  163.28    7.60
 -11  -3  -1  161.38    7.70
 -11  -3  -1  149.59    7.70
 -11  -3  -1  156.88    7.30
 -11   3  -1  163.48    7.50
 -11   3  -1  151.78    6.90
 -11   3  -1  160.98    8.70
 -13  -3  -1  223.38   10.80
 -13  -3  -1  228.28   10.20
  13  -3   1  237.28   11.60
 -13  -3  -1  225.48   10.40
 -13   3  -1  220.68    9.70
 -13   3  -1  232.68   10.50
 -13   3  -1  225.78   11.70
 -15  -3  -1  119.29    6.70
 -15  -3  -1  112.69    5.90
  15  -3   1  126.29    7.40
 -15   3  -1  117.69    6.20
 -15   3  -1  123.89    5.50
 -15   3  -1  118.69    7.40
 -17  -3  -1   54.59    3.60
 -17   3  -1   59.29    3.90
 -17   3  -1   60.89    3.10
 -19  -3  -1   18.40    2.90
 -19   3  -1   17.20    1.40
 -19   3  -1   17.10    2.10
 -19   3  -1   17.60    2.60
 -21   3  -1  155.08    8.20
 -21   3  -1  161.78    7.30
 -21   3  -1  156.48    8.60
 -23   3  -1   29.80    2.80
 -23   3  -1   31.50    3.20
 -23   3  -1   31.60    2.10
 -25   3  -1    3.40    1.20
 -25   3  -1    3.90    0.90
 -25   3  -1    7.10    1.80
 -27   3  -1   23.70    2.30
 -29   3  -1   -0.40    0.70
 -30   4   1   48.30    3.00
 -28   4   1  138.19    7.00
 -26   4   1  147.69    8.00
 -26   4   1  157.08    7.90
 -24   4   1  341.97   15.00
 -24   4   1  356.76   16.00
 -24   4   1  340.67   16.10
 -22  -4   1  392.06   17.70
 -22  -4   1  406.16   18.00
 -22   4   1  405.46   18.80
 -22   4   1  425.26   17.70
 -22   4   1  429.26   18.80
 -20  -4   1  294.17   13.80
 -20  -4   1  303.37   14.00
 -20   4   1  329.57   14.80
 -20   4   1  313.37   14.80
 -20   4   1  333.67   13.80
 -18  -4   1  351.36   15.50
 -18  -4   1  378.86   15.80
 -18  -4   1  354.56   16.10
 -18   4   1  341.47   16.30
 -18   4   1  357.66   15.40
 -18   4   1  377.36   16.70
 -18   4   1  356.96   16.30
 -16  -4   1  420.16   19.70
 -16  -4   1  435.26   19.00
 -16  -4   1  434.46   18.50
 -16   4   1  458.05   18.50
 -16   4   1  429.26   19.20
 -14  -4   1  390.36   18.30
  14  -4  -1  393.46   18.40
  14  -4  -1  414.56   19.40
  14  -4  -1  413.06   18.30
 -14  -4   1  419.96   17.70
 -14  -4   1  412.96   18.50
 -14   4   1  403.56   17.80
 -14   4   1  417.56   17.20
 -14   4   1  404.66   19.90
  14   4  -1  408.36   17.70
 -12  -4   1  140.09    7.50
  12  -4  -1  147.89    8.20
 -12  -4   1  150.28    7.00
  12  -4  -1  147.49    7.50
 -12  -4   1  141.29    6.30
 -12  -4   1  141.79    7.70
 -12   4   1  144.59    7.10
  12   4  -1  148.59    7.10
 -12   4   1  157.08    9.10
 -12   4   1  147.79    6.60
  10  -4  -1  388.86   18.50
 -10  -4   1  387.86   17.90
 -10  -4   1  412.76   18.50
 -10  -4   1  419.66   17.50
  10  -4  -1  410.66   17.90
 -10  -4   1  408.36   18.20
 -10  -4   1  396.66   16.80
 -10   4   1  409.56   19.50
 -10   4   1  393.36   17.40
 -10   4   1  433.46   17.10
  10   4  -1  421.26   17.70
   8  -4  -1  353.16   16.30
   8  -4  -1  350.46   15.70
  -8  -4   1  364.56   16.50
  -8  -4   1  354.16   15.30
   8  -4  -1  376.76   16.10
  -8  -4   1  362.26   15.80
  -8  -4   1  367.76   16.10
  -8   4   1  347.97   15.30
   8   4  -1  353.06   15.60
  -8   4   1  364.36   17.30
  -8   4   1  348.37   15.00
   6  -4  -1  340.27   15.50
   6  -4  -1  349.07   15.20
  -6  -4   1  352.06   14.80
  -6  -4   1  343.17   14.50
  -6  -4   1  355.56   15.20
  -6  -4   1  364.36   16.20
   6   4  -1  344.67   15.20
  -6   4   1  337.27   14.70
  -6   4   1  367.46   16.70
  -6   4   1  328.67   14.50
  -4  -4   1 1802.72   74.99
  -4  -4   1 1866.01   73.49
  -4  -4   1 1808.72   73.29
  -4  -4   1 1614.04   74.09
   4  -4  -1 1756.02   74.09
   4  -4  -1 1898.91   74.29
  -4  -4   1 1813.42   73.89
   4  -4  -1 1805.82   73.89
   4  -4  -1 1934.61   73.19
  -4   4   1 1831.02   73.39
  -4   4   1 1743.13   75.19
   4   4  -1 1831.22   74.09
   2  -4  -1  708.43   31.50
  -2  -4   1  750.22   30.90
  -2  -4   1  738.53   32.40
  -2  -4   1  778.72   31.80
   2  -4  -1  764.22   32.30
  -2  -4   1  761.22   31.30
  -2  -4   1  780.12   30.90
   2  -4  -1  785.82   30.80
   2  -4  -1  765.02   32.70
   2  -4  -1  753.92   31.30
  -2   4   1  707.83   32.50
  -2   4   1  728.23   30.80
   2   4  -1  773.22   31.60
   0  -4  -1  912.91   38.40
   0  -4   1 1027.80   39.90
   0  -4   1  881.11   38.60
   0  -4   1  899.01   37.90
   0  -4  -1  929.81   38.00
   0  -4  -1  953.90   39.80
   0   4  -1  910.01   38.70
  -2  -4  -1 1343.47   57.39
   2  -4   1 1491.05   58.69
   2  -4   1 1547.45   56.69
  -2  -4  -1 1473.95   56.89
   2  -4   1 1362.66   57.19
   2  -4   1 1426.26   57.59
  -2  -4  -1 1374.86   57.29
  -2  -4  -1 1360.16   56.79
  -2  -4  -1 1353.46   58.49
   2   4   1 1336.87   57.39
  -2   4  -1 1385.36   58.49
  -2   4  -1 1314.77   56.69
  -4  -4  -1  274.57   13.60
  -4  -4  -1  262.77   12.60
   4  -4   1  269.17   12.90
  -4  -4  -1  275.37   12.20
  -4  -4  -1  274.17   12.70
   4  -4   1  317.17   12.60
   4   4   1  276.27   12.70
  -4   4  -1  291.87   13.90
  -4   4  -1  337.57   12.30
  -6  -4  -1  632.04   26.00
  -6  -4  -1  619.24   26.70
   6  -4   1  654.33   27.20
   6  -4   1  706.73   26.60
  -6  -4  -1  638.24   27.70
  -6  -4  -1  567.44   26.70
  -6  -4  -1  651.73   26.30
  -6   4  -1  661.33   28.30
  -6   4  -1  685.53   26.40
   6   4   1  532.05   26.50
   8  -4   1 1041.90   43.60
  -8  -4  -1 1036.80   42.50
  -8  -4  -1  968.50   42.90
   8  -4   1 1035.30   42.80
  -8  -4  -1  970.40   42.00
  -8  -4  -1 1054.39   43.80
   8   4   1 1030.70   42.80
  -8   4  -1 1070.79   44.70
  -8   4  -1 1037.10   42.60
  -8   4  -1 1088.89   42.20
  10  -4   1  775.12   32.30
 -10  -4  -1  780.52   33.10
 -10  -4  -1  782.52   32.00
 -10  -4  -1  756.22   32.60
  10  -4   1  756.92   33.20
 -10  -4  -1  733.63   31.40
  10   4   1  761.12   32.20
 -10   4  -1  759.32   32.10
 -10   4  -1  767.02   34.20
 -10   4  -1  825.52   31.70
 -12  -4  -1  485.95   22.00
  12  -4   1  491.55   22.70
 -12  -4  -1  501.75   21.30
 -12  -4  -1  514.55   20.60
 -12  -4  -1  481.25   21.90
 -12   4  -1  492.25   23.40
 -12   4  -1  487.95   21.40
  12   4   1  504.95   21.30
 -12   4  -1  524.35   20.90
 -14  -4  -1  630.14   26.80
 -14  -4  -1  616.24   27.60
 -14  -4  -1  648.84   27.50
 -14   4  -1  632.84   27.10
 -14   4  -1  648.54   26.30
 -14   4  -1  617.34   29.00
  14   4   1  632.94   26.80
 -16  -4  -1  449.46   19.50
 -16  -4  -1  444.76   19.00
 -16  -4  -1  453.95   19.20
 -16  -4  -1  446.86   20.40
 -16   4  -1  447.96   18.90
 -16   4  -1  430.16   19.70
 -16   4  -1  456.45   20.10
 -16   4  -1  451.95   19.80
 -18  -4  -1  367.36   15.90
 -18  -4  -1  340.07   16.80
 -18   4  -1  373.06   16.50
 -18   4  -1  370.16   15.60
 -18   4  -1  352.76   16.60
 -20  -4  -1  560.64   23.90
 -20   4  -1  561.24   23.60
 -20   4  -1  568.94   24.60
 -20   4  -1  542.55   24.80
 -22  -4  -1  305.27   14.10
 -22   4  -1  319.37   15.20
 -22   4  -1  323.87   14.90
 -22   4  -1  320.07   13.90
 -24   4  -1  305.37   13.80
 -24   4  -1  322.27   15.10
 -24   4  -1  330.77   14.80
 -26   4  -1  166.88    8.40
 -26   4  -1  167.58    8.60
 -28   4  -1  134.89    6.70
 -29   5   1  105.49    5.30
 -27   5   1   76.99    4.50
 -27   5   1   74.29    4.40
 -25  -5   1   24.90    2.20
 -25   5   1   33.00    2.80
 -25   5   1   28.60    2.70
 -23  -5   1   34.60    2.60
 -23  -5   1   31.90    2.40
 -23   5   1   33.60    3.00
 -23   5   1   31.10    2.30
 -23   5   1   33.80    3.10
 -21  -5   1   75.09    4.20
 -21  -5   1   75.79    4.40
 -21  -5   1   75.89    3.80
 -21   5   1   76.59    5.10
 -21   5   1   76.79    4.30
 -21   5   1   81.99    5.10
 -19  -5   1   26.10    2.20
 -19  -5   1   24.90    3.00
 -19  -5   1   27.60    1.80
 -19  -5   1   27.80    2.20
 -19   5   1   26.10    2.10
 -19   5   1   25.10    2.70
 -19   5   1   30.00    2.80
 -17  -5   1  404.66   18.00
 -17  -5   1  403.86   19.30
 -17  -5   1  424.16   17.40
 -17  -5   1  432.26   17.90
 -17   5   1  416.26   18.90
 -17   5   1  425.06   17.90
 -17   5   1  393.46   18.60
 -15  -5   1   17.30    1.90
 -15  -5   1   19.70    2.50
 -15  -5   1   19.20    1.40
 -15  -5   1   19.90    1.80
 -15  -5   1   21.20    1.70
 -15   5   1   17.50    2.00
 -15   5   1   19.50    2.20
 -15   5   1   17.90    2.50
 -15   5   1   18.10    1.70
 -13  -5   1  175.98    7.20
 -13  -5   1  164.18    7.40
 -13  -5   1  162.68    7.90
 -13  -5   1  163.28    8.80
  13  -5  -1  152.48    8.80
  13  -5  -1  157.18    8.30
 -13   5   1  155.58    7.90
 -13   5   1  160.48    7.50
 -13   5   1  155.48   10.20
  11  -5  -1  228.58   11.90
 -11  -5   1  227.58   11.90
  11  -5  -1  227.48   11.60
 -11  -5   1  225.08   11.20
 -11  -5   1  246.48   10.70
  11  -5  -1  226.58   11.10
 -11  -5   1  246.18   10.10
  11   5  -1  219.98   11.00
 -11   5   1  220.68   13.00
 -11   5   1  237.68   10.70
 -11   5   1  251.77   10.40
  -9  -5   1  117.69    5.60
  -9  -5   1  105.69    6.90
   9  -5  -1  122.19    6.60
   9  -5  -1  107.09    6.50
   9  -5  -1  106.19    5.90
  -9  -5   1  107.29    6.10
  -9  -5   1  119.89    5.20
  -9   5   1  125.19    5.40
  -9   5   1  108.09    5.50
   9   5  -1  105.39    6.00
  -9   5   1  103.59    7.50
   7  -5  -1  138.39    7.50
  -7  -5   1  143.59    6.30
  -7  -5   1  137.09    7.50
  -7  -5   1  142.29    6.60
   7  -5  -1  150.88    7.10
  -7  -5   1  138.29    7.10
  -7  -5   1  134.79    8.10
  -7   5   1  123.89    6.30
   7   5  -1  140.09    7.20
  -7   5   1  140.89    6.50
  -5  -5   1   76.09    3.70
  -5  -5   1   68.59    5.10
  -5  -5   1   58.89    4.20
  -5  -5   1   69.89    3.50
  -5  -5   1   71.89    4.10
   5  -5  -1   68.79    4.30
   5  -5  -1   68.89    4.00
   5   5  -1   68.89    4.30
  -3  -5   1  187.78    8.20
  -3  -5   1  191.68    8.30
  -3  -5   1  195.98    9.30
   3  -5  -1  176.48    9.00
   3  -5  -1  188.98    8.80
  -3  -5   1  182.18   10.10
  -3  -5   1  186.18    8.80
   3   5  -1  174.28    9.00
   1  -5  -1  111.19    6.10
  -1  -5   1  120.59    5.40
  -1  -5   1  114.29    5.30
   1  -5  -1  109.89    7.20
   1  -5  -1  109.99    5.30
  -1  -5   1  121.19    6.40
  -1  -5   1  111.49    7.20
   1  -5  -1  139.89    5.50
  -1  -5   1  111.99    5.80
   1  -5  -1  108.29    5.80
   1   5  -1  113.59    6.20
  -1  -5  -1  116.39    5.20
  -1  -5  -1  108.49    6.90
   1  -5   1   98.69    5.90
   1  -5   1  101.19    5.50
  -1  -5  -1  128.29    5.30
  -1  -5  -1  109.89    6.00
  -1  -5  -1  106.29    5.70
  -3  -5  -1    5.20    0.90
   3  -5   1    6.00    1.10
  -3  -5  -1    6.00    1.60
  -3  -5  -1    6.00    0.90
   3  -5   1    5.20    1.30
  -3  -5  -1    5.60    1.10
  -3  -5  -1    5.50    1.20
   3   5   1    6.30    1.40
   5  -5   1  540.15   22.20
  -5  -5  -1  510.15   21.70
   5  -5   1  531.65   21.50
  -5  -5  -1  510.05   21.10
  -5  -5  -1  500.95   23.00
  -5  -5  -1  517.75   20.90
   5   5   1  478.65   21.80
  -5   5  -1  404.46   21.10
  -7  -5  -1  158.68    7.20
   7  -5   1  162.58    8.50
  -7  -5  -1  147.59    8.00
  -7  -5  -1  157.38    9.00
   7  -5   1  176.58    7.90
   7  -5   1  163.88    8.70
  -7  -5  -1  158.08    7.50
  -7   5  -1  173.38    7.50
  -7   5  -1  181.58   13.10
   7   5   1  137.99    7.90
  -7   5  -1  168.38    7.30
   9  -5   1   25.30    2.20
  -9  -5  -1   25.10    2.00
  -9  -5  -1   24.20    2.80
   9  -5   1   27.40    2.80
  -9  -5  -1   27.80    2.50
   9  -5   1   27.40    2.70
  -9   5  -1   31.10    2.00
  -9   5  -1   28.00    2.10
   9   5   1   26.90    2.40
  -9   5  -1   25.50    3.50
 -11  -5  -1   55.19    3.50
 -11  -5  -1   75.39    6.80
  11  -5   1   55.09    5.30
 -11  -5  -1   61.09    4.10
  11  -5   1   56.69    4.30
 -11  -5  -1   59.39    4.50
 -11   5  -1   55.79    5.30
 -11   5  -1   54.89    3.60
  11   5   1   57.49    3.90
 -11   5  -1   68.89    3.40
 -13  -5  -1   90.49    5.20
 -13  -5  -1   92.79    6.10
 -13  -5  -1  106.19    4.90
 -13   5  -1  107.89    5.00
 -13   5  -1   91.59    5.30
 -15  -5  -1   50.49    2.90
 -15  -5  -1   43.80    3.20
 -15  -5  -1   47.90    3.00
 -15  -5  -1   44.50    3.80
 -15   5  -1   48.40    3.70
 -15   5  -1   45.60    3.50
 -15   5  -1   48.50    2.90
 -15   5  -1   43.30    3.40
 -17  -5  -1   27.40    2.30
 -17  -5  -1   28.90    2.10
 -17  -5  -1   24.00    1.70
 -17  -5  -1   24.50    2.90
 -17   5  -1   26.50    2.70
 -17   5  -1   27.80    2.10
 -17   5  -1   23.80    2.60
 -19  -5  -1  261.17   11.10
 -19  -5  -1  256.17   11.50
 -19  -5  -1  263.27   11.90
 -19  -5  -1  249.48   13.00
 -19   5  -1  247.58   12.60
 -19   5  -1  262.67   11.60
 -19   5  -1  263.87   12.50
 -21  -5  -1   67.29    4.00
 -21   5  -1   62.19    3.70
 -21   5  -1   68.69    4.50
 -21   5  -1   64.99    4.60
 -23  -5  -1   44.10    2.90
 -23   5  -1   38.20    3.40
 -23   5  -1   38.80    2.70
 -23   5  -1   45.80    3.40
 -25   5  -1    4.00    1.20
 -25   5  -1    4.50    1.30
 -27   5  -1   29.40    2.40
 -27   5  -1   30.10    2.40
 -26  -6   1   75.49    4.10
 -26   6   1   82.79    4.50
 -26   6   1   72.69    3.80
 -26   6   1   75.99    4.50
 -24  -6   1   75.99    4.30
 -24   6   1   79.49    4.00
 -24   6   1   73.09    4.70
 -24   6   1   79.99    4.80
 -22  -6   1   31.30    2.50
 -22  -6   1   31.90    2.30
 -22   6   1   33.60    2.60
 -22   6   1   26.70    2.70
 -22   6   1   30.60    2.30
 -22   6   1   32.40    3.00
 -20  -6   1  148.19    7.10
 -20  -6   1  152.58    8.80
 -20  -6   1  150.08    7.70
 -20  -6   1  160.18    7.50
 -20   6   1  170.58    8.60
 -20   6   1  154.48    7.50
 -20   6   1  160.08    7.40
 -20   6   1  161.98    8.50
 -18  -6   1  120.39    5.80
 -18  -6   1  126.49    6.10
 -18  -6   1  117.49    6.20
 -18  -6   1  122.99    7.60
 -18   6   1  116.39    6.10
 -18   6   1  121.79    6.00
 -18   6   1  120.69    7.00
 -18   6   1  126.69    7.10
 -16  -6   1   61.49    3.50
 -16  -6   1   56.39    3.70
 -16  -6   1   61.49    3.30
 -16  -6   1   56.59    4.80
 -16   6   1   58.49    3.60
 -16   6   1   61.19    3.60
 -16   6   1   53.99    4.20
 -16   6   1   65.19    4.40
 -14  -6   1  469.85   20.00
 -14  -6   1  482.85   21.90
 -14  -6   1  473.45   20.30
 -14  -6   1  478.45   19.80
 -14   6   1  445.86   21.40
 -14   6   1  427.36   20.70
 -14   6   1  529.25   20.00
 -14   6   1  437.76   20.00
 -14   6   1  465.95   21.00
 -12  -6   1   58.69    3.30
 -12  -6   1   55.69    3.70
 -12  -6   1   63.39    3.40
 -12  -6   1   57.69    4.70
 -12  -6   1   52.69    3.50
 -12   6   1   57.09    4.00
 -12   6   1   57.59    4.10
 -12   6   1   68.99    3.60
 -12   6   1   61.59    3.50
 -10  -6   1  171.78    8.40
 -10  -6   1  178.58    9.70
 -10  -6   1  182.88    8.00
 -10  -6   1  167.08    7.90
  -8  -6   1  125.09    5.70
  -8  -6   1  121.69    5.60
   8  -6  -1  119.89    6.50
   8  -6  -1  114.29    7.10
  -8  -6   1  120.49    7.30
  -8  -6   1  122.89    6.00
  -8  -6   1  111.29    7.70
   8   6  -1  110.89    6.70
  -6  -6   1   71.89    3.90
  -6  -6   1   68.19    5.50
   6  -6  -1   68.79    4.30
  -6  -6   1   67.79    4.40
   6  -6  -1   64.79    4.70
  -6  -6   1   68.99    3.60
   6   6  -1   67.89    4.60
  -4  -6   1   92.49    5.20
   4  -6  -1   89.29    5.20
  -4  -6   1   87.99    6.50
  -4  -6   1   86.99    4.60
   4  -6  -1   88.79    5.60
  -4  -6   1   93.49    4.60
  -2  -6   1   38.30    2.30
   2  -6  -1   31.00    2.90
  -2  -6   1   36.50    3.20
  -2  -6   1   36.70    2.30
  -2  -6   1   33.00    2.70
   2  -6  -1   32.00    2.70
   0  -6  -1  320.27   14.60
   0  -6   1  320.97   14.60
   0  -6   1  304.77   15.10
   0  -6  -1  339.97   13.90
   2  -6   1   85.59    4.90
  -2  -6  -1   86.19    5.00
  -2  -6  -1   81.99    4.30
  -2  -6  -1   86.79    4.30
  -2  -6  -1   79.89    6.30
   2  -6   1   79.49    5.20
  -4  -6  -1   18.50    1.60
   4  -6   1   15.40    1.80
  -4  -6  -1   19.30    2.80
  -4  -6  -1   16.90    2.00
   4  -6   1   14.60    2.10
  -4  -6  -1   16.90    1.50
  -6  -6  -1  254.57   11.40
   6  -6   1  268.47   11.90
   6  -6   1  258.67   12.70
  -6  -6  -1  240.18   12.00
  -6  -6  -1  258.47   11.10
  -6  -6  -1  230.78   13.40
  -8  -6  -1  285.47   15.70
  -8  -6  -1  311.47   13.30
  -8  -6  -1  321.27   13.80
   8  -6   1  308.77   14.20
  -8  -6  -1  329.77   13.50
  -8  -6  -1  316.77   15.20
   8   6   1  294.17   14.80
 -10  -6  -1  137.19    7.20
 -10  -6  -1  154.28    7.30
 -10  -6  -1  151.88    8.60
 -10  -6  -1  143.09    6.80
 -10  -6  -1  145.89    6.80
 -10   6  -1  144.29    9.70
 -10   6  -1  145.49    6.90
 -10   6  -1  140.99    7.70
 -12  -6  -1  169.98    9.60
 -12  -6  -1  164.98    8.10
 -12  -6  -1  154.08    8.20
 -12  -6  -1  159.48    7.80
 -12  -6  -1  174.38    7.80
 -12   6  -1  168.88    8.70
 -12   6  -1  151.78    8.50
 -12   6  -1  191.68    7.90
 -12   6  -1  176.88    8.00
 -14  -6  -1  183.08    8.50
 -14  -6  -1  179.18    8.70
 -14  -6  -1  185.98    8.30
 -14  -6  -1  178.48   10.10
 -14   6  -1  180.88    9.40
 -14   6  -1  175.48    9.30
 -14   6  -1  186.88    8.50
 -14   6  -1  187.48    8.60
 -16  -6  -1   33.70    2.60
 -16  -6  -1   32.70    2.30
 -16  -6  -1   32.40    2.10
 -16  -6  -1   35.80    3.60
 -16   6  -1   27.90    2.90
 -16   6  -1   30.80    3.10
 -16   6  -1   29.90    2.50
 -16   6  -1   31.10    2.40
 -18  -6  -1  128.69    6.70
 -18  -6  -1  132.19    8.00
 -18  -6  -1  127.39    6.10
 -18  -6  -1  137.49    6.50
 -18   6  -1  133.09    7.40
 -18   6  -1  126.99    6.40
 -18   6  -1  131.19    6.50
 -18   6  -1  130.39    7.40
 -20  -6  -1  180.18    8.30
 -20  -6  -1  196.08   10.30
 -20  -6  -1  184.48    8.90
 -20  -6  -1  189.98    8.70
 -20   6  -1  183.58    8.60
 -20   6  -1  201.68    9.80
 -20   6  -1  184.88    9.60
 -20   6  -1  180.68    8.70
 -22  -6  -1  182.88    8.50
 -22   6  -1  186.68    9.20
 -22   6  -1  169.68    8.10
 -22   6  -1  175.18    9.10
 -24  -6  -1   66.49    3.80
 -24   6  -1   64.99    4.30
 -24   6  -1   64.79    3.50
 -24   6  -1   75.19    4.40
 -26   6  -1   40.10    2.70
 -26   6  -1   37.70    2.20
 -26   6  -1   38.80    2.70
 -25  -7   1   92.59    4.60
 -25   7   1   95.49    4.90
 -25   7   1   87.09    4.80
 -25   7   1   88.69    4.30
 -23  -7   1   71.69    4.00
 -23  -7   1   68.89    3.70
 -23   7   1   71.39    4.40
 -23   7   1   72.29    3.70
 -23   7   1   69.99    4.40
 -21  -7   1   81.19    4.50
 -21  -7   1   77.39    5.40
 -21  -7   1   83.99    4.40
 -21   7   1   75.09    4.90
 -21   7   1   89.69    5.20
 -21   7   1   81.89    4.20
 -19  -7   1  229.68   10.20
 -19  -7   1  218.88   11.60
 -19  -7   1  227.88   10.40
 -19  -7   1  217.38    9.90
 -19   7   1  232.68   11.20
 -19   7   1  217.88   10.00
 -19   7   1  214.78   10.90
 -17  -7   1  137.09    6.50
 -17  -7   1  130.79    6.70
 -17  -7   1  122.79    6.30
 -17  -7   1  128.19    8.00
 -17   7   1  140.19    7.50
 -17   7   1  130.39    6.40
 -17   7   1  134.29    7.40
 -15  -7   1   30.80    2.50
 -15  -7   1   31.30    3.40
 -15  -7   1   28.30    2.20
 -15   7   1   31.50    2.40
 -15   7   1   33.60    3.10
 -15   7   1   28.30    2.90
 -13  -7   1  190.38    8.80
 -13  -7   1  182.98    8.40
 -13  -7   1  181.68   10.30
 -13  -7   1  175.68    8.30
 -13   7   1  173.08    8.30
 -13   7   1  182.98    9.40
 -13   7   1  166.38    9.30
 -11  -7   1  138.99    8.60
 -11  -7   1  148.09    6.80
 -11  -7   1  141.99    6.80
 -11  -7   1  144.99    7.10
 -11   7   1  139.99    7.70
 -11   7   1  141.99    6.70
 -11   7   1  134.89    7.70
  -9  -7   1   47.10    3.30
  -9  -7   1   50.29    3.00
   9  -7  -1   42.90    2.60
  -9  -7   1   51.49    2.90
  -9  -7   1   47.50    4.40
  -9  -7   1   46.10    3.10
  -9   7   1   45.50    3.50
  -9   7   1   49.90    2.90
  -9   7   1   51.79    3.90
  -7  -7   1  483.15   21.00
  -7  -7   1  503.25   20.70
  -7  -7   1  523.15   22.90
  -7  -7   1  487.25   20.80
  -7  -7   1  502.05   20.50
   7  -7  -1  478.65   20.30
  -7   7   1  491.85   21.40
  -7   7   1  426.46   20.20
  -5  -7   1  357.36   14.90
  -5  -7   1  338.97   15.20
   5  -7  -1  332.87   14.80
  -5  -7   1  367.76   17.30
  -5   7   1  351.26   17.00
  -3  -7   1  489.05   22.60
  -3  -7   1  487.05   20.40
   3  -7  -1  466.65   20.30
  -3  -7   1  500.55   20.80
  -1  -7   1  232.08   10.40
   1  -7  -1  242.38   12.50
  -1  -7   1  243.98   12.60
   1  -7  -1  241.48   10.40
  -1  -7  -1  267.97   11.60
  -1  -7  -1  281.37   13.90
   1  -7   1  262.57   11.50
  -1   7  -1  261.87   13.40
  -3  -7  -1  183.38   10.10
  -3  -7  -1  175.38    7.90
  -3  -7  -1  179.48    8.30
   3  -7   1  168.48    7.80
  -3   7  -1  175.48    9.60
   5  -7   1  876.21   34.90
  -5  -7  -1  801.42   35.50
  -5  -7  -1  841.62   35.10
  -5  -7  -1  866.91   37.40
  -5  -7  -1  866.61   35.40
  -5   7  -1  835.62   36.00
  -7  -7  -1   38.80    4.00
  -7  -7  -1   30.40    2.50
  -7  -7  -1   33.90    2.30
  -7  -7  -1   33.70    2.50
  -7  -7  -1   33.40    2.40
  -7   7  -1   33.90    2.30
  -7   7  -1   34.30    3.10
  -7   7  -1   32.80    2.80
  -9  -7  -1    9.10    1.50
  -9  -7  -1    7.00    1.10
  -9  -7  -1    5.30    1.90
  -9  -7  -1    5.40    1.10
  -9   7  -1    8.20    1.30
  -9   7  -1    8.10    1.60
  -9   7  -1    9.50    2.10
 -11  -7  -1    8.40    2.30
 -11  -7  -1    8.60    1.30
 -11  -7  -1    8.30    1.40
 -11  -7  -1   10.20    1.50
 -11   7  -1    6.70    1.60
 -11   7  -1    9.10    1.40
 -11   7  -1    7.70    1.70
 -13  -7  -1  361.46   15.90
 -13  -7  -1  375.16   18.20
 -13  -7  -1  359.56   16.20
 -13  -7  -1  373.16   15.90
 -13   7  -1  356.76   17.00
 -13   7  -1  391.56   15.90
 -13   7  -1  340.77   16.80
 -15  -7  -1   87.29    4.90
 -15  -7  -1   89.29    4.50
 -15  -7  -1   89.39    6.40
 -15  -7  -1   91.99    4.70
 -15   7  -1   88.39    5.60
 -15   7  -1   77.39    5.30
 -15   7  -1   82.29    4.50
 -17  -7  -1   55.09    4.60
 -17  -7  -1   51.39    3.40
 -17  -7  -1   48.60    3.00
 -17  -7  -1   56.19    3.30
 -17   7  -1   51.69    4.00
 -17   7  -1   48.60    3.10
 -17   7  -1   48.60    3.80
 -19  -7  -1  176.08    9.70
 -19  -7  -1  183.58    8.50
 -19  -7  -1  172.98    8.20
 -19   7  -1  170.08    8.00
 -19   7  -1  185.68    9.20
 -19   7  -1  163.78    8.90
 -21  -7  -1  106.79    5.40
 -21  -7  -1  107.19    5.60
 -21  -7  -1  108.69    6.60
 -21   7  -1  115.89    6.30
 -21   7  -1  114.79    5.40
 -21   7  -1  107.79    6.20
 -23  -7  -1   76.69    3.90
 -23   7  -1   65.59    4.20
 -23   7  -1   66.79    3.50
 -23   7  -1   72.49    4.30
  25  -7   1   15.90    1.40
 -25   7  -1   14.80    1.20
 -25   7  -1   15.20    1.80
 -22  -8   1    0.60    0.60
  22  -8  -1    1.20    0.60
 -22  -8   1    0.60    0.60
 -22   8   1    0.70    0.50
 -22   8   1    0.60    0.60
 -20  -8   1    0.40    0.60
 -20  -8   1   -0.10    0.60
 -20  -8   1    1.50    1.10
  20  -8  -1    0.50    0.70
 -20   8   1   -0.20    0.50
 -20   8   1    1.40    0.80
 -18  -8   1   14.10    1.60
 -18  -8   1   12.40    1.70
 -18  -8   1   11.50    2.30
 -18   8   1   13.80    1.40
 -18   8   1   10.60    1.90
 -16  -8   1    9.60    1.40
 -16  -8   1    9.80    2.30
 -16  -8   1    9.10    1.50
 -16  -8   1    8.80    1.40
 -16   8   1    9.50    1.90
 -16   8   1    8.50    1.30
 -16   8   1   10.10    1.90
 -14  -8   1   55.69    3.40
 -14  -8   1   59.59    5.00
 -14  -8   1   57.89    3.40
 -14  -8   1   59.59    3.70
 -14   8   1   56.09    4.20
 -14   8   1   56.59    3.30
 -12  -8   1    3.00    1.70
 -12  -8   1    3.20    1.00
  12  -8  -1    3.10    1.10
 -12  -8   1    2.50    1.00
 -12  -8   1    2.80    0.90
 -12   8   1    2.10    1.20
 -12   8   1    1.20    0.70
 -10  -8   1    0.20    0.80
 -10  -8   1    0.80    0.70
  10  -8  -1    1.70    1.00
 -10  -8   1    0.40    1.40
 -10  -8   1    0.60    0.60
 -10   8   1   -0.80    0.60
 -10   8   1    0.20    0.90
  -8  -8   1   13.10    1.80
  -8  -8   1   10.40    1.40
  -8  -8   1   16.90    3.10
  -8  -8   1   13.10    1.80
   8  -8  -1   12.30    1.40
  -8   8   1   12.70    2.30
  -6  -8   1   17.20    1.90
  -6  -8   1   19.50    1.70
   6  -8  -1   18.20    1.60
  -6  -8   1   22.10    3.70
  -6   8   1   20.00    2.40
   4  -8  -1   64.39    3.50
  -4  -8   1   62.49    3.50
  -4  -8   1   60.19    5.30
  -4   8   1   63.69    4.30
   2  -8  -1    0.40    0.60
  -2  -8   1    2.60    0.80
  -2   8   1    0.20    1.00
   2   8  -1    1.80    1.20
  -2   8   1   -0.30    1.20
   0  -8   1   44.80    2.80
   0  -8  -1   49.50    2.80
   0   8  -1   45.60    4.40
   0   8   1   49.30    4.40
   2  -8   1   78.69    4.10
  -2  -8  -1   86.89    4.30
  -2  -8  -1   88.79    6.40
  -2   8  -1   76.39    5.80
  -4  -8  -1  148.09    9.00
   4  -8   1  136.49    6.40
  -4  -8  -1  138.69    6.60
  -4   8  -1  134.19    7.30
  -6  -8  -1   17.60    1.90
  -6  -8  -1   20.80    1.70
   6  -8   1   17.60    2.20
  -6  -8  -1   19.90    3.40
  -6   8  -1   18.20    2.20
   8  -8   1    7.60    1.60
  -8  -8  -1    8.60    2.40
  -8  -8  -1    5.60    1.20
  -8  -8  -1    7.40    1.40
  -8  -8  -1    6.30    1.10
  -8   8  -1    5.90    1.00
  -8   8  -1    6.90    1.60
  10  -8   1  132.09    6.50
 -10  -8  -1  100.49    6.00
 -10  -8  -1  122.59    8.10
 -10  -8  -1  119.99    5.90
 -10  -8  -1  117.49    6.00
 -10   8  -1  114.89    5.70
 -10   8  -1  117.99    6.70
 -12  -8  -1   67.99    4.00
  12  -8   1   71.49    4.40
 -12  -8  -1   60.79    4.10
 -12  -8  -1   65.29    3.90
 -12  -8  -1   66.59    5.60
 -12   8  -1   77.39    3.90
 -12   8  -1   76.29    4.80
  14  -8   1   35.60    3.00
 -14  -8  -1   34.10    2.60
 -14  -8  -1   39.60    2.60
 -14  -8  -1   39.60    4.10
 -14  -8  -1   41.40    2.90
 -14   8  -1   45.30    2.70
 -14   8  -1   39.50    3.30
 -16  -8  -1    1.50    0.70
  16  -8   1    0.90    0.90
 -16  -8  -1    2.60    1.40
 -16  -8  -1    1.30    0.70
 -16   8  -1    1.40    0.90
 -16   8  -1    1.40    0.80
  18  -8   1    0.80    0.70
 -18  -8  -1    0.40    0.70
 -18  -8  -1    0.20    0.70
 -18  -8  -1    0.00    0.90
 -18   8  -1    0.60    0.80
 -18   8  -1    1.50    0.70
 -20  -8  -1    6.00    1.60
 -20  -8  -1    6.10    1.10
  20  -8   1    6.40    1.20
 -20  -8  -1    7.20    1.10
 -20   8  -1    7.10    1.40
 -20   8  -1    7.30    1.00
 -22  -8  -1    4.50    0.90
  22  -8   1    5.50    1.00
 -22   8  -1    4.40    0.70
 -22   8  -1    3.80    1.00
 -21   9   1  156.58    8.30
  19  -9  -1  136.59    6.70
 -19  -9   1  149.59    6.50
 -19  -9   1  143.09    6.70
 -19   9   1  137.19    7.00
  19   9  -1  141.59    7.60
 -17  -9   1  144.59    6.90
 -17  -9   1  143.69    6.70
  17  -9  -1  146.29    7.10
 -17   9   1  139.89    7.30
  17   9  -1  141.99    8.00
 -15  -9   1  137.29    6.50
 -15  -9   1  137.19    6.70
  15  -9  -1  137.79    6.90
 -15   9   1  129.09    7.10
  15   9  -1  133.59    8.00
  13  -9  -1  256.17   12.20
 -13  -9   1  262.27   12.00
 -13  -9   1  270.87   11.80
 -13   9   1  272.87   12.70
 -11  -9   1  328.67   14.00
 -11  -9   1  303.17   14.20
 -11  -9   1  324.27   14.30
  11   9  -1  327.47   16.10
 -11   9   1  321.37   14.90
  -9  -9   1  391.66   16.70
   9   9  -1  388.36   18.90
  -9   9   1  381.16   17.60
  -7  -9   1  235.88   10.40
   7  -9  -1  220.38   10.20
  -7   9   1  231.38   11.30
   7   9  -1  236.68   12.70
  -5  -9   1  404.26   17.10
   5  -9  -1  381.26   16.90
  -5   9   1  394.26   18.00
   5   9  -1  408.46   19.50
   3  -9  -1  343.17   15.20
  -3  -9   1  362.46   15.30
  -3   9   1  342.07   16.10
   3   9  -1  360.36   17.70
  -1  -9   1  407.26   17.60
   1  -9  -1  414.66   17.60
  -1   9   1  398.56   19.60
   1   9  -1  422.76   19.90
   1  -9   1  317.27   13.90
  -1  -9  -1  333.87   14.00
  -1   9  -1  320.07   16.10
   1   9   1  310.47   16.10
   3  -9   1  194.88    9.00
  -3  -9  -1  196.38    9.20
   3   9   1  212.98   11.40
  -5  -9  -1  269.87   11.50
   5  -9   1  250.67   11.30
  -5   9  -1  247.98   12.10
   5   9   1  253.57   13.50
  -7  -9  -1  273.87   14.40
  -7  -9  -1  276.77   11.90
  -7   9  -1  253.67   12.60
  -9  -9  -1  313.27   14.60
   9  -9   1  330.57   14.80
  -9  -9  -1  351.66   17.00
  -9  -9  -1  343.27   14.50
  -9   9  -1  313.97   15.10
 -11  -9  -1  253.97   12.10
  11  -9   1  277.47   12.40
 -11  -9  -1  260.57   14.00
 -11  -9  -1  276.47   11.90
 -11   9  -1  272.27   12.80
  13  -9   1  169.98    8.70
 -13  -9  -1  183.58   10.30
 -13  -9  -1  180.98    8.60
 -13  -9  -1  183.38    8.40
 -13   9  -1  191.78    9.20
  15  -9   1  205.68   10.00
 -15  -9  -1  215.08    9.60
 -15  -9  -1  210.68    9.80
 -15  -9  -1  207.28   11.20
 -15   9  -1  233.38   10.40
 -17  -9  -1  151.18    7.10
  17  -9   1  143.89    7.20
 -17  -9  -1  153.98    6.90
 -17   9  -1  148.09    7.50
  19  -9   1  152.58    7.20
 -19  -9  -1  159.68    7.20
 -19   9  -1  154.68    7.50
 -16  10   1  132.79    6.50
 -14 -10   1   61.19    3.20
 -14 -10   1   62.09    3.40
 -14  10   1   55.99    3.60
  14  10  -1   61.69    4.40
 -12 -10   1   44.10    2.60
  12  10  -1   45.70    3.90
 -12  10   1   43.00    3.10
 -10 -10   1  102.69    4.90
 -10  10   1   89.39    5.30
  10  10  -1   97.39    6.40
  -8 -10   1  168.38    7.90
  -8  10   1  175.18    8.60
   8  10  -1  170.68    9.70
   6 -10  -1  108.59    5.30
  -6 -10   1  113.59    5.50
  -6  10   1  108.19    6.00
   6  10  -1  114.19    7.30
   4 -10  -1  180.38    8.10
  -4 -10   1  177.98    8.20
   4  10  -1  178.28   10.10
   2 -10  -1  155.78    7.40
  -2 -10   1  169.98    7.50
   2  10  -1  152.48    9.20
   0 -10   1   71.49    3.70
   0 -10  -1   68.89    3.70
   0  10  -1   67.29    5.20
   0  10   1   63.89    5.10
  -2 -10  -1  136.19    6.30
   2 -10   1  124.59    6.10
   2  10   1  125.69    7.80
  -4 -10  -1  126.79    6.00
   4  10   1  119.79    7.60
  -6 -10  -1  107.69    5.30
   6  10   1  105.09    6.90
  -8 -10  -1  118.09    5.60
   8  10   1  116.39    7.30
  -8  10  -1  109.19    6.00
 -10 -10  -1  118.09    5.50
 -10  10  -1  109.69    6.00
  10  10   1  111.79    7.00
 -12 -10  -1   11.70    1.30
 -12  10  -1   12.50    1.70
  12  10   1   12.60    2.30
 -14 -10  -1  135.09    6.00
 -14 -10  -1  121.79    6.00
  14  10   1  127.49    7.20
 -14  10  -1  128.69    6.40
  -9 -11   1   43.30    3.00
  -7 -11   1   32.70    2.00
   7  11  -1   33.90    3.10
  -5 -11   1   12.40    1.20
   5  11  -1   13.20    2.20
   3 -11  -1   18.90    1.40
  -3 -11   1   16.40    1.40
   3  11  -1   14.90    2.40
   1 -11  -1   14.70    1.30
  -1 -11   1   14.20    1.30
   1 -11   1   79.09    4.00
  -1 -11  -1   82.89    4.10
  -3 -11  -1   45.20    2.50
   3  11   1   41.10    3.50
  -5 -11  -1   38.00    2.20
   5  11   1   36.80    3.20
  -7 -11  -1   25.00    1.70
   7  11   1   28.40    3.20
 -26   0   2  385.46   17.20
 -24   0   2  255.57   12.00
 -22   0   2  269.57   12.50
 -20   0   2  114.59    6.10
  18   0  -2  356.46   17.60
  18   0  -2  386.56   17.80
 -18   0   2  359.66   16.10
 -16   0   2  275.17   12.70
  16   0  -2  283.07   14.10
  16   0  -2  312.57   14.30
  14   0  -2  790.22   33.00
  14   0  -2  819.02   34.50
  14   0  -2  776.32   34.30
 -14   0   2  783.32   33.10
 -14   0   2  830.72   34.20
 -12   0   2 1196.38   49.10
 -12   0   2 1195.08   49.90
  12   0  -2 1196.18   49.00
  12   0  -2 1154.78   50.09
 -12   0   2 1204.38   49.10
 -12   0   2 1249.38   49.30
 -10   0   2  376.36   16.80
 -10   0   2  382.86   16.20
 -10   0   2  390.86   16.20
 -10   0   2  403.86   16.40
  10   0  -2  381.66   16.10
  10   0  -2  384.16   17.00
   8   0  -2  804.82   33.30
  -8   0   2  849.52   33.60
  -8   0   2  811.22   33.40
   8   0  -2  789.52   34.00
  -8   0   2  818.22   33.90
  -8   0   2  822.12   33.30
  -6   0   2 2048.50   82.79
  -6   0   2 2051.89   83.19
   6   0  -2 2033.50   82.29
   6   0  -2 2084.89   81.79
  -6   0   2 1820.02   81.89
  -6   0   2 2078.09   82.19
  -6   0   2 2050.29   82.09
   4   0  -2  937.41   38.00
  -4   0   2  936.91   37.80
   4   0  -2  905.51   37.70
  -4   0   2  983.90   37.90
  -4   0   2  933.21   38.00
  -4   0   2  901.71   37.60
  -4   0   2  908.11   37.90
  -2   0   2 2083.49   89.59
  -2   0   2 2260.47   91.59
   2   0  -2 2393.26   91.29
   2   0  -2 2087.49   90.29
  -2   0   2 2212.78   91.89
   2   0  -2 2116.29   90.39
  -2   0   2 2368.56   90.19
   0   0  -2 1136.59   47.60
   0   0  -2 1195.88   47.50
   0   0   2 1197.28   48.30
   0   0   2 1304.67   47.30
   0   0  -2 1206.68   48.80
   0   0  -2 1130.69   47.50
   0   0   2 1165.58   47.50
   0   0   2 1079.79   47.50
   0   0   2 1044.00   47.40
   0   0  -2 1233.28   47.30
  -2   0  -2  898.11   35.40
  -2   0  -2  859.11   35.10
   2   0   2  873.81   35.10
  -2   0  -2  842.32   35.00
  -2   0  -2  840.42   35.20
  -2   0  -2  881.01   35.40
   2   0   2  880.21   35.20
  -4   0  -2   40.50    2.00
   4   0   2   43.30    2.20
  -4   0  -2   42.80    1.90
  -6   0  -2  662.63   28.00
  -6   0  -2  679.73   27.80
   6   0   2  722.83   28.30
   6   0   2  676.23   28.30
   8   0   2  159.68    7.30
  -8   0  -2  151.48    6.60
  -8   0  -2  149.99    6.80
   8   0   2  158.68    7.30
 -10   0  -2  997.10   40.40
  10   0   2 1021.00   41.40
 -10   0  -2  973.20   40.80
  10   0   2  984.50   41.30
  12   0   2  111.89    5.80
 -12   0  -2  100.39    5.10
  12   0   2  105.19    5.70
 -14   0  -2  112.19    5.80
  14   0   2  119.29    6.50
 -16   0  -2  609.14   25.40
  16   0   2  580.24   26.20
 -18   0  -2  749.73   31.90
  20   0   2  362.86   16.50
 -29   1   2   20.20    2.10
 -27   1   2   14.10    2.00
 -25   1   2   10.80    1.80
 -23   1   2   59.19    3.90
 -21   1   2  135.49    6.90
 -21   1   2  127.59    7.00
  19   1  -2  130.89    8.00
  19   1  -2  117.49    7.60
 -19   1   2  125.09    6.50
 -19   1   2  121.99    6.70
 -17  -1   2   88.89    5.50
  17  -1  -2   87.39    5.90
  17  -1  -2   85.09    5.60
 -17   1   2   85.99    5.10
  17   1  -2   93.99    4.70
  17   1  -2   88.39    5.90
  17   1  -2   83.59    5.80
 -17   1   2   82.49    4.70
 -15  -1   2  134.39    7.30
  15  -1  -2  138.79    7.60
  15  -1  -2  138.69    7.70
  15   1  -2  139.99    6.50
 -15   1   2  133.29    6.60
  15   1  -2  143.39    7.80
 -15   1   2  135.99    7.00
  13  -1  -2  185.18    9.60
 -13  -1   2  194.48    9.30
 -13  -1   2  179.58    8.40
 -13  -1   2  198.68    9.20
  13  -1  -2  194.58    9.60
  13   1  -2  191.98    9.60
 -13   1   2  194.68    8.70
 -13   1   2  194.28    9.10
 -11  -1   2  285.67   12.90
 -11  -1   2  281.87   12.20
 -11  -1   2  265.57   12.10
  11  -1  -2  282.37   12.10
 -11  -1   2  285.87   12.70
  11  -1  -2  283.47   13.10
  11  -1  -2  296.47   13.30
 -11   1   2  310.87   12.80
 -11   1   2  284.77   12.30
   9  -1  -2  262.77   11.70
  -9  -1   2  284.17   12.20
  -9  -1   2  260.47   11.60
  -9  -1   2  283.37   11.70
   9  -1  -2  290.57   12.60
  -9  -1   2  281.17   12.40
   9  -1  -2  294.67   12.70
  -9   1   2  275.97   12.20
  -9   1   2  280.97   12.30
  -9   1   2  278.67   11.80
  -7  -1   2  186.38    8.10
  -7  -1   2  193.98    8.50
  -7  -1   2  197.78    8.80
   7  -1  -2  200.58    8.90
  -7  -1   2  195.38    8.20
  -7  -1   2  194.48    8.50
   7  -1  -2  191.98    8.20
   7  -1  -2  205.28    8.90
  -7  -1   2  192.98    8.30
  -7   1   2  196.58    8.80
  -7   1   2  194.98    8.30
  -7   1   2  196.28    8.70
  -7   1   2  185.38    8.70
   5  -1  -2   23.90    1.40
  -5  -1   2   26.30    1.30
   5  -1  -2   27.50    1.80
  -5  -1   2   24.90    1.50
   5  -1  -2   26.40    1.70
  -5  -1   2   27.20    1.70
  -5  -1   2   26.10    1.70
  -5  -1   2   25.30    1.20
   5  -1  -2   23.60    1.70
  -5  -1   2   25.70    1.50
  -5   1   2   26.40    1.40
  -5   1   2   23.80    1.70
  -5   1   2   25.80    1.80
   3  -1  -2   14.40    1.00
   3  -1  -2   14.30    1.20
   3  -1  -2   13.40    0.90
  -3  -1   2   15.00    1.10
  -3  -1   2   13.70    0.80
   3  -1  -2   13.30    0.80
  -3  -1   2   11.60    1.10
  -3  -1   2   13.80    1.00
  -3  -1   2   13.00    0.90
   3  -1  -2   14.40    1.00
   3   1  -2   18.80    1.30
  -3   1   2   15.20    1.20
  -3   1   2   15.60    0.90
   3   1  -2   15.50    0.90
  -1  -1   2    9.60    0.90
   1  -1  -2    7.50    0.60
  -1  -1   2    9.00    0.60
   1  -1  -2    9.50    0.70
   1  -1  -2    8.70    0.70
  -1  -1   2   12.40    0.80
   1  -1  -2    8.10    0.60
  -1  -1   2   12.10    0.60
  -1  -1   2   10.60    0.60
  -1   1   2    9.20    0.90
  -1   1   2    9.30    0.60
   1   1  -2   12.00    1.00
  -1   1   2   10.00    0.60
   1  -1   2   27.30    1.40
  -1  -1  -2   26.80    1.40
  -1  -1  -2   28.60    1.70
  -1  -1  -2   33.40    1.90
  -1  -1  -2   28.40    1.30
  -1  -1  -2   27.80    1.40
   1  -1   2   27.80    1.60
   1   1   2   29.80    1.50
  -1   1  -2   34.50    1.50
   1   1   2   28.40    1.30
  -1   1  -2   31.70    1.80
   1   1   2   33.60    1.50
   1   1   2   28.80    1.40
  -1   1  -2   31.50    1.50
   1   1   2   29.60    1.70
   3  -1   2 1376.66   56.19
   3  -1   2 1360.76   56.09
   3  -1   2 1368.16   56.59
  -3  -1  -2 1392.06   56.09
  -3  -1  -2 1365.76   56.39
   3  -1   2 1439.96   56.39
  -3  -1  -2 1344.77   56.19
  -3  -1  -2 1570.04   56.99
  -3   1  -2 1370.96   56.09
   3   1   2 1295.47   55.99
  -3   1  -2 1375.66   56.49
  -5  -1  -2    2.90    0.50
  -5  -1  -2    3.00    0.50
   5  -1   2    3.00    0.70
   5  -1   2    2.70    0.50
  -5  -1  -2    2.80    0.40
  -5   1  -2    6.00    0.80
  -5   1  -2    3.90    0.60
   7  -1   2  195.28    7.90
  -7  -1  -2  175.08    7.80
  -7  -1  -2  173.98    7.90
  -7  -1  -2  171.88    7.60
   7  -1   2  184.98    8.20
  -7  -1  -2  178.48    7.60
  -7   1  -2  164.38    8.00
  -7   1  -2  179.88    8.10
  -7   1  -2  173.28    7.70
   9  -1   2    4.00    0.90
  -9  -1  -2    4.90    0.70
   9  -1   2    4.50    0.90
  -9  -1  -2    3.40    0.70
  -9  -1  -2    4.90    0.90
  -9  -1  -2    7.10    1.00
   9   1   2    5.40    0.90
  -9   1  -2    6.80    1.00
  -9   1  -2    5.70    0.90
  -9   1  -2    5.70    0.90
  11  -1   2  224.68   10.60
 -11  -1  -2  224.48    9.70
  11  -1   2  228.68   10.30
 -11  -1  -2  227.38   10.30
 -11  -1  -2  213.08    9.80
 -11   1  -2  231.88   10.30
 -11   1  -2  225.48   10.00
  11   1   2  222.48   10.50
 -13  -1  -2  392.26   16.50
  13  -1   2  394.46   17.40
 -13  -1  -2  322.07   16.00
 -13   1  -2  397.26   16.60
  13   1   2  403.06   17.40
 -13   1  -2  390.56   16.90
  13   1   2  387.16   17.10
  15  -1   2  199.08   10.40
 -15  -1  -2  196.48    9.40
 -15   1  -2  208.78    9.60
 -15   1  -2  207.88    9.70
  17  -1   2  152.18    8.70
  17   1   2  162.78    7.70
 -17   1  -2  161.88    7.90
 -17   1  -2  151.28    7.90
 -19   1  -2   26.90    2.70
 -19   1  -2   28.50    2.80
 -19   1  -2   22.80    2.40
 -21   1  -2    2.10    1.30
 -30   2   2   53.49    3.40
 -28   2   2  155.88    7.90
 -26   2   2    9.80    1.20
 -26   2   2    6.50    1.50
 -24   2   2   85.99    5.20
 -24   2   2   81.79    4.10
 -22   2   2   78.79    4.80
 -22   2   2   77.79    3.90
 -20  -2   2   35.30    2.40
 -20   2   2   30.50    2.70
 -20   2   2   35.10    2.00
 -20   2   2   36.40    2.90
  18   2  -2  184.58    9.20
  18   2  -2  190.98   10.80
 -18   2   2  197.18   10.30
 -18   2   2  200.68    8.50
 -18   2   2  200.28    9.50
 -16  -2   2   99.19    6.00
  16  -2  -2  114.19    6.80
  16  -2  -2  101.59    6.20
 -16  -2   2  103.99    6.20
 -16   2   2  103.59    4.80
 -16   2   2  106.39    5.60
  16   2  -2  110.79    6.70
 -16   2   2  109.19    6.40
  16   2  -2  110.29    5.50
 -14  -2   2  176.28    7.90
  14  -2  -2  176.88    8.80
  14  -2  -2  172.28    9.20
 -14  -2   2  165.48    8.70
 -14  -2   2  167.68    8.50
 -14   2   2  173.88    8.10
 -14   2   2  182.38    9.10
 -14   2   2  172.08    7.40
  12  -2  -2  682.83   29.00
 -12  -2   2  641.34   27.70
  12  -2  -2  691.33   28.60
 -12  -2   2  667.93   28.30
 -12  -2   2  650.63   28.50
 -12   2   2  634.84   27.30
 -12   2   2  699.13   29.00
 -12   2   2  689.13   27.90
 -10  -2   2   13.40    1.00
  10  -2  -2   13.70    1.60
 -10  -2   2   15.80    1.40
  10  -2  -2   15.40    1.80
 -10  -2   2   15.30    1.60
 -10  -2   2   14.90    1.20
 -10  -2   2   12.30    1.30
 -10  -2   2   15.50    1.30
 -10   2   2   14.50    1.70
 -10   2   2   14.80    1.30
  -8  -2   2  302.77   13.00
  -8  -2   2  317.17   12.70
  -8  -2   2  275.87   12.40
  -8  -2   2  319.77   13.30
   8  -2  -2  305.37   12.50
   8  -2  -2  318.87   13.50
   8  -2  -2  302.27   13.20
  -8  -2   2  304.87   13.00
  -8  -2   2  265.37   13.00
  -8   2   2  305.57   12.80
  -8   2   2  308.77   13.70
  -6  -2   2  124.99    5.80
   6  -2  -2  112.59    5.60
  -6  -2   2  107.09    5.80
   6  -2  -2  114.99    6.00
  -6  -2   2  114.19    5.80
   6  -2  -2  125.59    5.90
   6  -2  -2  118.69    5.20
   6   2  -2  133.89    5.40
  -6   2   2  131.39    5.40
  -6   2   2  127.99    6.30
  -4  -2   2   56.49    3.40
  -4  -2   2   64.99    2.90
   4  -2  -2   59.89    2.80
   4  -2  -2   66.39    3.80
  -4  -2   2   62.69    3.40
   4  -2  -2   67.09    3.30
   4  -2  -2   63.59    3.30
   4  -2  -2   63.99    3.20
  -4  -2   2   65.69    3.30
  -4  -2   2   65.49    3.10
   4   2  -2   69.59    3.10
  -4   2   2   63.29    3.00
  -4   2   2   62.59    3.70
   2  -2  -2   46.00    2.40
  -2  -2   2   43.80    2.20
   2  -2  -2   49.60    2.90
  -2  -2   2   46.40    2.50
   2  -2  -2   46.40    2.40
  -2  -2   2   45.00    2.70
   2  -2  -2   42.50    2.10
  -2  -2   2   45.20    2.10
   2   2  -2   45.40    2.40
   2   2  -2   43.10    2.80
  -2   2   2   39.90    2.70
  -2   2   2   46.60    2.10
   0  -2  -2   45.90    2.30
   0  -2  -2   42.60    2.10
   0  -2   2   49.20    2.90
   0  -2  -2   44.90    2.30
   0  -2   2   58.49    2.60
   0  -2  -2   44.30    2.40
   0  -2   2   43.90    2.10
   0  -2  -2   48.40    2.90
   0   2  -2   48.60    2.10
   0   2   2   43.50    2.10
   0   2   2   43.10    2.70
   2  -2   2  494.35   17.00
  -2  -2  -2  374.16   17.30
  -2  -2  -2  378.46   17.20
   2  -2   2  500.55   17.80
  -2  -2  -2  407.96   17.90
  -2  -2  -2  388.96   17.40
  -2  -2  -2  361.26   17.70
  -2   2  -2  487.85   18.20
   2   2   2  357.66   17.10
   2   2   2  417.26   17.40
   2   2   2  389.06   17.40
  -2   2  -2  484.95   17.30
  -4  -2  -2   72.09    4.10
  -4  -2  -2   85.59    3.90
   4  -2   2   93.69    3.90
  -4  -2  -2   79.29    3.80
   4  -2   2  101.29    4.40
  -4  -2  -2   88.89    4.30
  -4  -2  -2   80.99    3.90
   4  -2   2   84.09    4.50
   4   2   2   83.29    3.70
   4   2   2   79.19    3.80
  -4   2  -2   74.79    4.40
   4   2   2   79.59    3.60
  -4   2  -2   76.89    3.80
   6  -2   2  201.88    9.20
   6  -2   2  207.98    8.70
  -6  -2  -2  192.48    8.70
  -6  -2  -2  210.38    8.80
  -6  -2  -2  202.38    8.60
  -6  -2  -2  187.58    8.80
  -6  -2  -2  210.48    9.00
  -6   2  -2  201.48    9.40
  -6   2  -2  196.28    8.70
   6   2   2  189.58    8.40
  -8  -2  -2  203.38    9.50
  -8  -2  -2  226.68    9.60
  -8  -2  -2  215.78    9.30
   8  -2   2  227.38    9.60
   8  -2   2  230.28   10.20
  -8  -2  -2  211.38    9.60
  -8  -2  -2  212.38    9.60
  -8   2  -2  214.08   10.30
  -8   2  -2  222.28    9.50
   8   2   2  210.98    9.20
 -10  -2  -2  240.48   11.10
  10  -2   2  264.37   11.70
 -10  -2  -2  251.67   11.10
  10  -2   2  249.68   10.90
 -10  -2  -2  252.57   10.70
 -10   2  -2  252.07   10.90
 -10   2  -2  232.88   10.30
 -10   2  -2  250.77   11.70
  10   2   2  239.88   10.60
  12  -2   2   57.89    3.90
 -12  -2  -2   53.59    3.00
 -12  -2  -2   54.99    3.40
 -12   2  -2   56.39    3.30
 -12   2  -2   51.49    2.50
 -12   2  -2   57.59    3.90
  12   2   2   51.99    2.90
 -14  -2  -2  496.85   20.40
  14  -2   2  478.35   21.70
 -14   2  -2  481.05   21.50
 -14   2  -2  476.65   20.70
 -14   2  -2  473.05   19.80
  16  -2   2  311.97   15.20
 -16  -2  -2  303.87   13.50
 -16   2  -2  290.87   14.60
 -16   2  -2  319.67   14.10
 -16   2  -2  319.67   12.90
 -18   2  -2   99.29    4.60
 -18   2  -2   95.99    5.90
 -18   2  -2   96.59    5.70
 -18   2  -2  108.09    5.90
 -20   2  -2  190.88    9.60
 -20   2  -2  190.48   10.10
 -20   2  -2  201.38    8.60
 -22   2  -2   20.90    2.30
 -22   2  -2   20.20    1.50
 -22   2  -2   21.60    3.00
 -24   2  -2  156.08    7.10
 -24   2  -2  165.88    8.60
 -24   2  -2  152.28    8.00
 -31   3   2   21.10    1.80
 -29   3   2  118.29    6.20
 -27   3   2  198.58    9.80
 -25   3   2  105.39    5.30
 -25   3   2  110.69    6.20
 -23   3   2  357.36   15.30
 -23   3   2  350.66   16.50
 -23   3   2  358.16   16.40
 -21  -3   2  203.68   10.20
 -21  -3   2  200.38    9.40
 -21   3   2  218.98    9.20
 -21   3   2  187.68   10.10
 -21   3   2  213.48   10.20
 -19  -3   2  197.08    8.90
 -19  -3   2  186.88    9.20
  19   3  -2  199.88    9.70
 -19   3   2  197.58    9.70
 -19   3   2  210.18    8.80
 -19   3   2  187.18    9.70
 -19   3   2  195.48    9.70
  17  -3  -2   50.29    3.60
 -17  -3   2   56.09    4.10
 -17   3   2   55.99    4.60
 -17   3   2   54.39    3.60
 -17   3   2   56.09    2.90
 -15  -3   2  170.28    8.80
 -15  -3   2  170.98    8.10
  15  -3  -2  180.08    9.00
 -15  -3   2  171.78    8.40
  15  -3  -2  174.88    9.60
 -15  -3   2  174.58    9.00
 -15   3   2  174.28    8.30
 -15   3   2  176.18    9.70
 -15   3   2  172.08    7.60
 -13  -3   2   53.39    3.50
 -13  -3   2   51.19    3.60
  13  -3  -2   55.49    3.70
 -13  -3   2   50.29    3.00
  13  -3  -2   51.39    4.00
 -13   3   2   50.89    2.70
 -13   3   2   53.79    4.20
 -13   3   2   53.09    3.20
  11  -3  -2  419.16   18.90
 -11  -3   2  412.56   18.20
 -11  -3   2  411.46   18.30
 -11  -3   2  440.06   18.60
  11  -3  -2  429.06   18.40
 -11  -3   2  425.26   17.80
 -11   3   2  422.86   17.90
  11   3  -2  421.36   17.70
 -11   3   2  389.96   17.40
 -11   3   2  423.06   19.30
  -9  -3   2  180.18    8.00
   9  -3  -2  183.18    8.50
  -9  -3   2  179.98    8.40
  -9  -3   2  172.68    8.60
  -9  -3   2  186.48    8.70
   9  -3  -2  172.38    8.80
   9   3  -2  187.28    8.10
  -9   3   2  174.88    8.10
  -9   3   2  178.78    7.80
  -9   3   2  184.78    9.40
   7  -3  -2  205.88    9.60
  -7  -3   2  207.58    9.70
   7  -3  -2  202.88    9.30
  -7  -3   2  196.28    9.40
   7  -3  -2  197.28    9.30
  -7  -3   2  213.98    8.90
   7  -3  -2  196.98    8.50
  -7  -3   2  208.88    9.20
  -7   3   2  203.98   10.20
  -7   3   2  195.78    8.90
   7   3  -2  220.28    9.10
  -5  -3   2 1106.69   44.60
  -5  -3   2 1100.69   44.30
   5  -3  -2 1083.09   45.60
   5  -3  -2 1030.40   44.90
   5  -3  -2 1075.29   44.10
  -5  -3   2 1036.70   45.20
   5  -3  -2 1080.59   44.70
   5  -3  -2 1124.39   44.90
  -5  -3   2 1138.19   45.00
  -5   3   2 1109.99   45.70
  -5   3   2 1058.39   44.30
   5   3  -2 1109.09   44.70
  -3  -3   2  704.33   29.00
   3  -3  -2  693.13   29.10
  -3  -3   2  715.03   29.00
  -3  -3   2  714.13   29.90
   3  -3  -2  755.62   30.20
   3  -3  -2  745.23   29.30
   3  -3  -2  653.33   29.10
  -3  -3   2  723.63   28.70
  -3  -3   2  718.33   29.40
   3  -3  -2  675.83   28.60
   3   3  -2  732.33   29.20
  -3   3   2  677.73   29.90
  -3   3   2  700.53   28.70
   3   3  -2  636.34   29.70
   1  -3  -2   60.69    3.10
   1  -3  -2   61.09    3.30
  -1  -3   2   62.19    2.80
  -1  -3   2   62.29    3.10
   1  -3  -2   54.19    3.10
  -1  -3   2   66.49    3.40
  -1  -3   2   57.99    3.70
   1  -3  -2   58.19    2.80
   1  -3  -2   64.89    4.00
  -1   3   2   58.59    3.70
   1   3  -2   61.19    3.80
  -1   3   2   56.59    2.70
   1   3  -2   53.79    2.60
  -1  -3  -2  809.02   36.50
  -1  -3  -2  851.41   37.40
  -1  -3  -2  825.92   36.50
  -1  -3  -2  830.52   36.20
   1  -3   2 1031.60   36.50
  -1  -3  -2  804.42   36.40
   1  -3   2  999.80   36.10
   1  -3   2 1007.40   37.60
   1  -3   2 1021.10   36.90
   1   3   2  756.92   37.00
   1   3   2  843.62   36.60
  -1   3  -2  842.02   37.30
   1   3   2  795.22   36.00
  -1   3  -2  953.70   36.10
  -1   3  -2  974.00   36.80
  -3  -3  -2 1502.05   65.39
  -3  -3  -2 1417.56   64.29
   3  -3   2 1745.33   63.99
   3  -3   2 1818.62   65.09
   3  -3   2 1802.62   64.59
  -3  -3  -2 1328.87   64.49
  -3  -3  -2 1412.56   64.59
  -3   3  -2 1814.62   64.39
   3   3   2 1341.47   64.09
   3   3   2 1460.95   64.59
  -3   3  -2 1821.52   65.89
  -5  -3  -2   23.10    1.50
   5  -3   2   28.90    2.20
  -5  -3  -2   24.10    1.70
  -5  -3  -2   22.50    1.70
   5  -3   2   29.40    1.70
  -5  -3  -2   25.40    2.20
  -5   3  -2   23.80    1.60
  -5   3  -2   29.40    2.60
   5   3   2   23.90    1.70
  -7  -3  -2  453.45   20.90
   7  -3   2  506.75   21.60
   7  -3   2  540.55   21.00
  -7  -3  -2  480.75   21.10
  -7  -3  -2  497.75   20.80
  -7  -3  -2  542.45   21.70
  -7   3  -2  481.85   22.10
  -7   3  -2  485.95   20.50
  -7   3  -2  493.05   20.80
   7   3   2  501.25   20.80
   9  -3   2  252.87   11.20
   9  -3   2  260.67   12.00
  -9  -3  -2  254.07   11.40
  -9  -3  -2  256.07   11.00
  -9  -3  -2  253.27   11.60
  -9   3  -2  248.68   11.10
  -9   3  -2  231.78   10.60
  -9   3  -2  258.97   12.50
   9   3   2  259.47   10.90
  11  -3   2  358.16   16.30
 -11  -3  -2  354.86   15.10
  11  -3   2  307.77   16.20
 -11  -3  -2  341.97   15.60
 -11  -3  -2  384.46   15.70
 -11   3  -2  341.37   14.70
 -11   3  -2  353.56   15.40
 -11   3  -2  364.26   16.80
 -13  -3  -2  497.25   20.50
  13  -3   2  493.65   22.00
 -13  -3  -2  501.95   20.80
 -13  -3  -2  468.75   21.10
 -13   3  -2  471.45   22.10
 -13   3  -2  486.55   20.80
 -13   3  -2  456.85   20.00
  15  -3   2  313.37   15.70
 -15  -3  -2  318.77   13.80
 -15   3  -2  306.77   15.40
 -15   3  -2  315.77   13.30
 -15   3  -2  308.57   14.20
 -17  -3  -2  272.27   12.60
 -17  -3  -2  271.87   13.40
 -17   3  -2  273.17   13.20
 -17   3  -2  287.97   12.00
 -17   3  -2  284.97   13.10
 -17   3  -2  285.27   13.00
 -19   3  -2  163.48    7.40
 -19   3  -2  168.48    8.80
 -19   3  -2  156.68    8.30
 -21   3  -2  131.69    6.20
 -21   3  -2  133.19    7.10
 -21   3  -2  129.49    7.60
 -23   3  -2  244.48   12.00
 -23   3  -2  231.38   10.40
 -23   3  -2  236.18   11.40
 -25   3  -2  277.17   13.30
 -25   3  -2  275.77   12.80
 -27   3  -2   80.59    4.60
 -30   4   2    3.20    0.90
 -28   4   2    4.20    1.20
 -26   4   2    0.50    1.10
 -26   4   2    1.00    0.90
 -24  -4   2    1.10    0.80
 -24  -4   2    2.30    1.00
 -24   4   2    0.10    0.50
 -24   4   2    0.90    0.80
 -22  -4   2    3.70    1.00
 -22  -4   2    4.20    1.10
 -22   4   2    4.60    1.30
 -22   4   2    3.60    0.90
 -20  -4   2   21.00    1.90
 -20  -4   2   22.60    2.00
 -20   4   2   24.80    2.60
 -20   4   2   25.10    1.90
 -20   4   2   25.20    2.60
 -18  -4   2    0.80    0.70
 -18  -4   2    0.30    0.60
 -18   4   2    2.40    0.70
 -18   4   2    0.70    0.70
  18   4  -2    0.50    0.70
 -18   4   2    0.20    0.90
 -18   4   2    2.30    1.10
 -16  -4   2    1.50    1.20
 -16  -4   2    1.80    0.70
 -16  -4   2    0.90    0.70
 -16   4   2    1.50    0.60
 -16   4   2    1.80    0.80
  14  -4  -2    4.80    1.30
 -14  -4   2    5.90    1.40
 -14  -4   2    4.60    1.00
  14  -4  -2    3.60    1.10
 -14   4   2    4.40    1.00
 -14   4   2    4.80    0.90
 -14   4   2    5.70    1.80
  14   4  -2    5.80    1.20
  12  -4  -2    2.90    1.10
 -12  -4   2    3.30    1.00
 -12  -4   2    1.30    0.70
 -12  -4   2    3.10    1.10
 -12  -4   2    2.00    0.60
  12  -4  -2    3.20    1.00
  12  -4  -2    3.60    1.10
 -12   4   2    3.20    0.70
 -12   4   2    3.50    1.50
 -12   4   2    2.90    0.80
  12   4  -2    3.30    0.90
 -10  -4   2  112.09    5.20
  10  -4  -2  108.09    6.20
  10  -4  -2   96.89    5.70
 -10  -4   2  106.79    5.90
 -10  -4   2  103.29    6.10
  10  -4  -2  106.69    5.70
 -10  -4   2  103.79    4.70
 -10  -4   2  107.39    5.70
 -10   4   2  100.99    5.20
 -10   4   2  102.09    6.70
 -10   4   2  111.09    5.00
  10   4  -2  105.29    5.40
  -8  -4   2   70.49    3.30
  -8  -4   2   66.49    4.20
  -8  -4   2   65.49    3.90
   8  -4  -2   68.59    4.00
  -8  -4   2   67.99    4.50
   8  -4  -2   71.39    4.40
  -8  -4   2   67.89    3.60
   8  -4  -2   73.09    4.20
  -8   4   2   65.89    3.60
   8   4  -2   71.19    3.90
  -8   4   2   65.59    4.90
  -8   4   2   65.79    3.40
   6  -4  -2  163.08    8.10
  -6  -4   2  167.58    7.40
  -6  -4   2  159.58    8.10
  -6  -4   2  171.08    8.70
   6  -4  -2  190.48    8.30
  -6  -4   2  161.48    7.80
  -6  -4   2  149.39    7.10
   6  -4  -2  161.18    7.80
   6   4  -2  168.38    7.90
  -6   4   2  168.38    7.40
  -6   4   2  178.18    9.20
  -6   4   2  148.19    7.20
  -4  -4   2   17.60    1.30
  -4  -4   2   14.80    1.20
  -4  -4   2   16.00    2.00
  -4  -4   2   16.20    1.50
  -4  -4   2   14.60    1.70
   4  -4  -2   16.90    1.50
   4  -4  -2   14.70    1.60
   4  -4  -2   13.20    2.70
   4  -4  -2   15.30    1.10
   4  -4  -2   15.20    1.70
   4   4  -2   14.50    1.50
  -4   4   2   15.80    2.30
  -4   4   2   15.60    1.20
   2  -4  -2   22.30    1.80
   2  -4  -2   18.50    1.70
   2  -4  -2   23.90    2.60
  -2  -4   2   22.10    2.40
   2  -4  -2   22.20    1.40
  -2  -4   2   21.50    1.70
  -2  -4   2   21.80    2.00
  -2  -4   2   23.70    1.40
   2   4  -2   23.10    1.90
  -2   4   2   19.90    1.30
   0  -4  -2  303.37   13.30
   0  -4   2  345.87   15.00
   0  -4  -2  309.17   14.90
   0  -4   2  344.67   14.10
   0  -4  -2  307.17   13.70
   0  -4   2  293.17   13.10
   0  -4   2  295.27   13.50
   0  -4  -2  287.67   13.70
   0   4  -2  355.56   14.10
  -2  -4  -2   32.80    2.30
   2  -4   2   37.80    2.30
  -2  -4  -2   29.20    1.90
  -2  -4  -2   32.30    1.90
  -2  -4  -2   35.10    3.10
   2  -4   2   42.90    4.40
   2  -4   2   34.60    2.50
  -2  -4  -2   32.50    2.30
   2   4   2   31.50    2.30
  -2   4  -2   34.20    3.10
  -2   4  -2   35.50    1.90
   4  -4   2  108.69    5.40
  -4  -4  -2   87.69    4.90
  -4  -4  -2   89.89    4.60
  -4  -4  -2   83.89    5.70
  -4  -4  -2   81.79    4.80
  -4  -4  -2   88.29    4.40
   4  -4   2  115.89    4.90
  -4   4  -2  107.39    4.50
   4   4   2   85.29    4.90
  -4   4  -2  114.19    4.60
  -4   4  -2  107.29    6.20
   6  -4   2   18.40    1.50
   6  -4   2   18.30    1.90
  -6  -4  -2   13.10    1.30
  -6  -4  -2   15.90    1.60
  -6  -4  -2   16.70    2.10
  -6  -4  -2   15.80    1.20
  -6   4  -2   19.60    1.50
  -6   4  -2   20.70    2.60
   6   4   2   16.20    1.60
  -6   4  -2   19.20    1.30
  -8  -4  -2    3.40    0.90
  -8  -4  -2    3.60    0.60
  -8  -4  -2    1.90    0.60
  -8  -4  -2    5.70    1.50
   8  -4   2    3.90    1.10
   8  -4   2    4.00    0.90
   8   4   2    2.90    0.80
  -8   4  -2    3.10    0.70
  -8   4  -2    2.50    0.70
  -8   4  -2    2.70    1.20
 -10  -4  -2    5.60    1.40
 -10  -4  -2    3.80    1.00
  10  -4   2    4.10    1.30
 -10  -4  -2    4.70    0.70
 -10   4  -2    4.40    1.00
 -10   4  -2    3.50    0.70
  10   4   2    4.70    1.00
 -10   4  -2    3.60    1.40
 -12  -4  -2   14.60    1.50
 -12  -4  -2   15.00    1.50
  12  -4   2   13.70    2.10
 -12  -4  -2   12.10    1.80
 -12  -4  -2   14.40    1.80
 -12   4  -2   12.80    1.30
 -12   4  -2   13.10    1.50
 -12   4  -2   12.90    2.40
  12   4   2   13.90    1.40
 -14  -4  -2   52.99    5.30
 -14  -4  -2   62.39    3.70
 -14  -4  -2   60.29    4.30
 -14   4  -2   62.29    3.30
  14   4   2   58.19    3.60
 -14   4  -2   55.69    5.40
 -14   4  -2   61.29    3.90
 -16  -4  -2    2.30    0.90
 -16  -4  -2    2.60    1.20
 -16  -4  -2    2.90    1.00
 -16   4  -2    1.40    0.90
 -16   4  -2    1.70    0.90
 -16   4  -2    2.20    1.10
 -18  -4  -2   13.60    2.40
 -18  -4  -2    9.70    1.50
 -18   4  -2    9.70    1.90
 -18   4  -2   10.80    1.30
 -18   4  -2   12.50    2.00
 -20  -4  -2   52.99    3.50
 -20   4  -2   56.69    4.00
 -20   4  -2   58.69    3.30
 -20   4  -2   59.29    4.40
 -22  -4  -2   11.60    1.60
 -22   4  -2   16.30    2.60
 -22   4  -2   15.50    2.20
 -22   4  -2   12.90    1.40
 -24   4  -2   30.70    2.80
 -24   4  -2   27.40    2.90
 -24   4  -2   25.30    2.40
 -26   4  -2    6.60    1.50
 -26   4  -2    6.90    1.40
 -28   4  -2    0.00    0.70
 -29   5   2   51.69    3.20
 -27   5   2  248.28   11.40
 -27   5   2  238.18   11.30
 -25  -5   2  230.98   11.10
 -25   5   2  252.37   11.80
 -25   5   2  252.37   11.80
 -23  -5   2  121.99    6.20
 -23  -5   2  114.59    5.90
 -23   5   2  120.49    6.80
 -23   5   2  116.29    6.00
 -23   5   2  128.49    6.90
 -21  -5   2  239.78   10.40
 -21  -5   2  225.78   10.60
 -21  -5   2  216.18    9.80
 -21   5   2  237.08   11.40
 -21   5   2  230.38   10.40
 -21   5   2  225.28   11.30
 -19  -5   2  285.57   12.90
 -19  -5   2  285.77   12.60
 -19  -5   2  278.97   12.20
 -19   5   2  287.17   13.70
 -19   5   2  280.17   13.50
 -19   5   2  290.47   12.70
 -17  -5   2   84.29    4.60
 -17  -5   2   77.59    5.40
 -17  -5   2   79.99    3.90
 -17  -5   2   78.19    4.30
 -17   5   2   76.29    5.10
 -17   5   2   81.09    5.00
 -17   5   2   80.09    4.30
 -15  -5   2  351.46   15.00
 -15  -5   2  334.17   16.20
 -15  -5   2  333.47   15.20
 -15  -5   2  358.86   14.40
 -15  -5   2  354.36   14.60
 -15   5   2  343.67   14.70
 -15   5   2  332.67   15.60
 -15   5   2  312.47   15.20
 -15   5   2  319.37   15.30
 -13  -5   2  379.46   15.40
 -13  -5   2  376.46   16.20
  13  -5  -2  364.56   16.80
 -13  -5   2  368.76   15.60
 -13  -5   2  374.76   17.20
  13  -5  -2  349.57   17.30
 -13   5   2  365.46   15.70
 -13   5   2  333.57   18.50
 -13   5   2  373.96   16.20
  13   5  -2  368.36   17.40
  11  -5  -2  689.03   30.00
  11  -5  -2  685.83   30.60
 -11  -5   2  722.93   29.50
 -11  -5   2  671.93   30.90
 -11  -5   2  701.43   30.10
 -11  -5   2  754.62   28.90
  11  -5  -2  703.33   30.90
  11   5  -2  684.83   29.90
 -11   5   2  667.13   29.40
 -11   5   2  674.23   32.10
 -11   5   2  732.53   29.10
   9  -5  -2  689.73   30.10
   9  -5  -2  646.44   29.00
  -9  -5   2  672.93   29.60
  -9  -5   2  686.23   27.90
  -9  -5   2  667.03   28.50
   9  -5  -2  654.73   28.40
  -9  -5   2  680.83   27.40
   9   5  -2  633.84   28.40
  -9   5   2  662.43   27.80
  -9   5   2  642.84   27.50
   7  -5  -2  386.96   17.10
  -7  -5   2  394.66   17.70
   7  -5  -2  378.46   17.60
  -7  -5   2  397.86   16.40
  -7  -5   2  405.86   16.70
  -7  -5   2  388.76   17.20
  -7  -5   2  383.16   18.40
  -7   5   2  395.56   16.60
  -7   5   2  367.36   16.40
   7   5  -2  385.16   17.40
  -5  -5   2  394.86   17.90
   5  -5  -2  402.26   17.90
  -5  -5   2  407.26   17.40
  -5  -5   2  408.86   18.40
  -5  -5   2  403.66   17.20
   5  -5  -2  390.86   18.20
  -5  -5   2  415.86   19.30
  -5   5   2  472.35   18.60
   5   5  -2  408.46   18.20
  -3  -5   2  237.78   12.80
  -3  -5   2  249.68   10.90
   3  -5  -2  246.78   11.80
   3  -5  -2  250.47   11.50
  -3  -5   2  246.38   11.50
  -3  -5   2  269.27   11.00
  -3  -5   2  272.37   12.20
   3  -5  -2  259.87   10.90
   3   5  -2  247.68   11.80
  -1  -5   2 1146.69   51.59
  -1  -5   2 1192.18   49.99
   1  -5  -2 1347.77   49.60
   1  -5  -2 1162.58   49.99
  -1  -5   2 1186.88   49.40
  -1  -5   2 1154.48   49.40
   1  -5  -2 1258.87   49.50
   1  -5  -2 1213.48   50.29
   1  -5  -2 1199.28   51.89
  -1  -5   2 1228.48   50.59
   1   5  -2 1226.28   50.49
   1  -5   2  926.61   41.80
  -1  -5  -2  964.30   43.20
  -1  -5  -2 1057.69   42.50
  -1  -5  -2  985.10   40.90
   1  -5   2 1074.99   41.50
  -1  -5  -2 1001.10   41.00
  -1  -5  -2  977.10   41.60
   3  -5   2  728.13   30.40
  -3  -5  -2  714.63   29.40
  -3  -5  -2  688.53   29.90
  -3  -5  -2  693.93   31.40
  -3  -5  -2  709.73   29.20
  -5  -5  -2  205.98   10.00
  -5  -5  -2  206.18    9.30
  -5  -5  -2  207.98   11.20
  -5  -5  -2  211.68    9.50
   5  -5   2  238.18   10.70
   5  -5   2  242.98    9.90
   5   5   2  180.78   10.00
  -7  -5  -2  581.74   27.40
  -7  -5  -2  592.44   25.70
   7  -5   2  648.74   26.10
   7  -5   2  626.04   26.90
  -7  -5  -2  555.14   26.20
  -7   5  -2  593.84   28.20
   7   5   2  581.34   26.30
  -7   5  -2  715.13   25.80
  -9  -5  -2  809.72   34.50
  -9  -5  -2  817.02   35.20
  -9  -5  -2  803.22   36.20
   9  -5   2  798.72   35.80
  -9  -5  -2  794.12   34.00
  -9   5  -2  897.81   34.70
  -9   5  -2  924.91   34.30
  -9   5  -2  818.72   37.10
   9   5   2  792.02   35.00
 -11  -5  -2  655.23   30.30
 -11  -5  -2  696.63   28.90
 -11  -5  -2  677.63   29.70
 -11  -5  -2  703.83   28.30
 -11  -5  -2  689.73   28.50
 -11  -5  -2  691.43   30.10
 -11   5  -2  630.04   31.40
  11   5   2  660.53   29.30
 -11   5  -2  770.52   28.60
 -11   5  -2  672.43   29.00
 -13  -5  -2  215.08   10.00
 -13  -5  -2  226.38    9.60
 -13  -5  -2  215.68    9.80
 -13  -5  -2  218.08   11.40
 -13  -5  -2  219.98   10.30
 -13   5  -2  214.58   10.80
 -13   5  -2  214.18   10.50
 -13   5  -2  246.48   10.00
 -13   5  -2  208.98   10.50
 -15  -5  -2  428.26   18.00
 -15  -5  -2  401.76   19.30
 -15  -5  -2  409.86   17.70
 -15  -5  -2  410.36   17.30
 -15   5  -2  400.16   18.50
 -15   5  -2  420.46   17.80
 -15   5  -2  415.86   18.80
 -15   5  -2  415.16   19.50
 -17  -5  -2  474.25   20.00
 -17  -5  -2  460.05   19.70
 -17  -5  -2  465.35   21.30
 -17   5  -2  464.15   20.60
 -17   5  -2  444.06   20.80
 -17   5  -2  456.25   19.70
 -19  -5  -2  256.77   11.80
 -19  -5  -2  245.48   12.90
 -19  -5  -2  258.07   11.10
 -19   5  -2  244.68   12.60
 -19   5  -2  267.47   11.60
 -19   5  -2  267.97   12.50
 -21  -5  -2   79.09    5.90
 -21  -5  -2   81.39    4.60
 -21   5  -2   85.49    5.30
 -21   5  -2   84.49    4.50
 -21   5  -2   89.69    5.60
 -23  -5  -2   83.69    4.60
 -23   5  -2   90.09    5.50
 -23   5  -2   81.99    5.20
 -25   5  -2  119.29    6.60
 -25   5  -2  125.29    6.50
 -27   5  -2  117.49    6.00
 -27   5  -2  113.79    5.80
 -28   6   2   49.10    3.00
 -28   6   2   45.70    2.50
 -26  -6   2   80.79    4.30
 -26   6   2   79.59    4.10
 -26   6   2   87.79    4.80
 -26   6   2   85.19    4.80
 -24  -6   2   98.89    4.90
 -24  -6   2  102.29    5.20
 -24   6   2  103.39    5.80
 -24   6   2   92.19    5.60
 -24   6   2   95.09    4.80
 -22  -6   2  150.98    7.50
 -22  -6   2  159.78    7.30
 -22  -6   2  147.19    6.90
 -22   6   2  152.18    7.20
 -22   6   2  150.68    8.10
 -22   6   2  164.38    8.30
 -22   6   2  149.59    7.40
 -20  -6   2   32.80    2.60
 -20  -6   2   29.30    3.30
 -20  -6   2   33.20    2.40
 -20  -6   2   32.30    2.10
 -20   6   2   33.30    3.10
 -20   6   2   34.50    3.00
 -20   6   2   31.20    2.40
 -20   6   2   33.80    2.50
 -18  -6   2  226.68   10.00
 -18  -6   2  216.18   10.20
 -18  -6   2  222.18   11.60
 -18  -6   2  213.58    9.60
 -18   6   2  209.98   10.00
 -18   6   2  217.68   11.00
 -18   6   2  213.08   10.80
 -18   6   2  220.78    9.90
 -16  -6   2    5.40    1.80
 -16  -6   2    5.20    1.10
 -16  -6   2    5.00    0.90
 -16  -6   2    7.10    1.40
 -16   6   2    5.10    1.50
 -16   6   2    6.80    1.50
 -16   6   2    6.10    1.20
 -16   6   2    7.10    1.30
 -14  -6   2  382.06   15.60
 -14  -6   2  394.76   17.80
 -14  -6   2  372.96   16.10
 -14  -6   2  364.86   15.70
 -14   6   2  355.56   16.60
 -14   6   2  349.07   15.60
 -14   6   2  345.27   15.80
 -14   6   2  376.16   16.80
 -14   6   2  334.57   16.20
 -12  -6   2   47.50    3.20
 -12  -6   2   47.70    3.10
 -12  -6   2   51.49    2.90
 -12  -6   2   49.60    2.80
  12  -6  -2   44.70    2.80
 -12  -6   2   47.90    4.20
 -12   6   2   48.00    3.00
 -12   6   2   47.80    3.60
 -12   6   2   42.40    3.50
 -10  -6   2   21.30    2.70
 -10  -6   2   19.00    1.90
 -10  -6   2   22.30    1.70
  10  -6  -2   18.10    1.40
 -10  -6   2   19.10    1.60
  -8  -6   2  685.33   30.50
   8  -6  -2  663.63   29.80
  -8  -6   2  696.83   31.70
  -8  -6   2  733.33   28.80
  -8  -6   2  719.73   29.20
  -8  -6   2  698.43   28.60
   8  -6  -2  684.43   30.50
   8   6  -2  649.83   30.00
  -6  -6   2  446.26   22.00
   6  -6  -2  424.86   20.50
  -6  -6   2  467.05   20.30
  -6  -6   2  478.15   19.60
   6  -6  -2  472.75   20.30
  -6  -6   2  492.65   19.40
   6   6  -2  421.56   20.50
  -4  -6   2  192.68    8.50
  -4  -6   2  190.38    8.60
  -4  -6   2  182.18   10.90
  -4  -6   2  179.08    9.10
   4  -6  -2  180.08    9.60
  -4  -6   2  200.78    9.90
   4  -6  -2  190.38    9.30
   4   6  -2  181.78    9.60
  -2  -6   2  182.78    9.50
  -2  -6   2  178.08    8.80
   2  -6  -2  173.88    8.80
  -2  -6   2  181.08    8.10
   0  -6  -2  243.58   11.70
   0  -6  -2  251.17   11.00
   0  -6  -2  262.67   11.10
   0  -6   2  245.18   11.60
   0  -6   2  246.48   12.30
  -2  -6  -2   78.79    4.10
   2  -6   2   75.99    4.50
  -2  -6  -2   74.29    4.70
  -2  -6  -2   77.09    4.10
  -2  -6  -2   76.49    6.10
   2  -6   2   77.19    5.10
  -4  -6  -2  188.78    8.60
   4  -6   2  200.98   10.00
  -4  -6  -2  181.68    9.40
   4  -6   2  209.18    9.30
  -4  -6  -2  182.88    8.70
  -4  -6  -2  170.58   10.80
  -6  -6  -2  222.88   11.50
  -6  -6  -2  219.48   10.40
  -6  -6  -2  237.08   10.20
   6  -6   2  237.28   10.80
  -6  -6  -2  212.38   10.00
  -6  -6  -2  215.58   12.50
  -6  -6  -2  223.38   11.90
   6  -6   2  245.78   11.90
  -8  -6  -2   24.00    1.90
  -8  -6  -2   27.00    1.80
  -8  -6  -2   24.20    2.00
  -8  -6  -2   24.60    2.90
 -10  -6  -2   86.09    4.80
 -10  -6  -2   95.19    5.10
 -10  -6  -2   87.89    6.10
 -10  -6  -2   99.19    4.70
 -10  -6  -2   93.39    4.60
 -10   6  -2   84.49    5.30
 -10   6  -2   91.59    5.40
 -10   6  -2   89.69    4.70
 -12  -6  -2  127.29    8.00
 -12  -6  -2  133.29    6.70
 -12  -6  -2  135.99    6.50
 -12  -6  -2  132.19    6.40
 -12   6  -2  151.58    6.60
 -12   6  -2  120.39    7.20
 -12   6  -2  123.19    7.20
 -12   6  -2  149.59    6.70
 -14  -6  -2  252.47   11.50
 -14  -6  -2  264.37   11.10
 -14  -6  -2  258.77   11.30
 -14  -6  -2  250.37   13.00
 -14   6  -2  231.68   12.10
 -14   6  -2  249.88   11.40
 -14   6  -2  254.87   11.20
 -14   6  -2  239.58   12.20
 -16  -6  -2  260.27   11.90
 -16  -6  -2  256.77   13.40
 -16  -6  -2  261.97   11.40
 -16  -6  -2  260.47   11.60
 -16   6  -2  253.27   12.60
 -16   6  -2  252.67   12.60
 -16   6  -2  265.97   11.80
 -16   6  -2  262.17   11.60
 -18  -6  -2   64.79    5.00
 -18  -6  -2   68.39    3.70
 -18  -6  -2   59.99    3.30
 -18  -6  -2   61.39    3.80
 -18   6  -2   63.19    3.70
 -18   6  -2   58.69    3.60
 -18   6  -2   69.59    4.60
 -18   6  -2   58.19    4.30
 -20  -6  -2   19.60    3.10
 -20  -6  -2   19.80    2.00
 -20  -6  -2   19.30    1.50
 -20   6  -2   18.20    2.40
 -20   6  -2   21.20    2.50
 -20   6  -2   21.60    1.90
 -20   6  -2   18.00    1.80
 -22  -6  -2  129.29    6.30
 -22   6  -2  125.29    6.90
 -22   6  -2  113.79    5.90
 -22   6  -2  131.79    6.90
 -24  -6  -2  147.49    6.90
 -24   6  -2  151.98    7.50
 -24   6  -2  150.68    7.40
 -24   6  -2  134.29    6.60
  26  -6   2   17.50    1.60
 -26   6  -2   21.70    1.90
 -26   6  -2   21.90    1.50
 -25  -7   2   55.89    3.30
 -25   7   2   57.49    3.60
 -25   7   2   65.59    3.80
 -25   7   2   62.49    3.10
 -23  -7   2   48.60    3.00
 -23  -7   2   47.50    2.90
 -23   7   2   46.00    3.30
 -23   7   2   50.29    3.50
 -23   7   2   49.60    2.80
 -21  -7   2   64.59    4.70
 -21  -7   2   65.79    3.70
 -21  -7   2   66.59    3.90
 -21   7   2   62.69    3.50
 -21   7   2   63.69    4.40
 -21   7   2   61.49    4.20
 -19  -7   2   11.80    1.60
 -19  -7   2    9.20    1.50
 -19  -7   2   14.00    1.30
 -19  -7   2   11.80    2.40
 -19   7   2   13.60    2.20
 -19   7   2   14.00    1.60
 -19   7   2   13.90    2.20
 -17  -7   2   29.30    3.30
 -17  -7   2   26.20    2.40
 -17  -7   2   27.40    2.20
 -17  -7   2   26.50    2.00
 -17   7   2   27.60    2.80
 -17   7   2   28.70    2.30
 -17   7   2   28.60    2.90
 -15  -7   2  112.49    7.30
 -15  -7   2  112.69    5.60
 -15  -7   2  108.69    5.60
 -15  -7   2  113.19    6.00
 -15   7   2  115.69    5.70
 -15   7   2  106.59    6.50
 -15   7   2  109.79    6.60
 -13  -7   2   31.10    3.50
 -13  -7   2   32.90    2.40
 -13  -7   2   34.70    2.60
 -13  -7   2   35.40    2.40
 -13   7   2   30.50    2.40
 -13   7   2   30.50    3.10
 -13   7   2   39.30    3.30
  11  -7  -2   36.80    2.30
 -11  -7   2   40.30    3.90
 -11  -7   2   34.70    2.40
 -11  -7   2   38.70    2.60
 -11  -7   2   34.70    2.70
 -11   7   2   38.10    3.40
 -11   7   2   39.50    2.60
 -11   7   2   37.20    3.20
   9  -7  -2   10.60    1.20
  -9  -7   2    9.50    1.50
  -9  -7   2   12.60    1.70
  -9  -7   2    8.00    1.20
  -9  -7   2    8.70    1.30
  -9  -7   2   10.10    2.40
  -9   7   2    9.50    1.30
  -9   7   2    9.00    1.80
  -9   7   2   10.30    2.30
  -7  -7   2  288.17   12.20
  -7  -7   2  295.37   14.30
  -7  -7   2  265.67   12.40
   7  -7  -2  258.47   11.70
  -7  -7   2  272.67   11.90
  -7   7   2  275.97   12.80
  -7   7   2  254.77   11.70
   5  -7  -2  109.59    5.50
  -5  -7   2  124.89    7.60
  -5  -7   2  114.39    5.50
  -5  -7   2  118.79    5.90
  -5   7   2  116.79    6.70
  -3  -7   2   26.20    3.30
  -3  -7   2   31.20    1.90
   3  -7  -2   25.30    1.80
  -1  -7   2  107.59    5.30
   1  -7  -2  117.09    7.40
   1  -7  -2  116.39    5.40
   1   7  -2  119.29    7.20
   1  -7   2    8.70    1.20
  -1  -7  -2   12.50    1.40
  -1  -7  -2   16.00    2.90
  -1   7  -2   13.50    2.60
   3  -7   2   88.19    4.40
  -3  -7  -2   95.39    4.50
  -3  -7  -2   91.19    4.90
  -3  -7  -2   89.89    4.80
  -3  -7  -2   92.39    6.40
  -3   7  -2   86.19    6.00
  -5  -7  -2  126.59    6.30
   5  -7   2  127.29    6.40
  -5  -7  -2  131.99    6.20
  -5  -7  -2  112.89    6.20
  -5  -7  -2  129.89    7.90
  -5  -7  -2  134.39    6.00
  -5   7  -2  114.59    6.50
  -5   7  -2  111.39    5.80
  -7  -7  -2   49.10    3.00
  -7  -7  -2   52.09    4.70
  -7  -7  -2   45.50    3.30
   7  -7   2   59.59    3.60
  -7  -7  -2   49.40    3.10
  -7  -7  -2   49.30    3.20
  -7   7  -2   51.59    3.00
  -7   7  -2   52.99    3.70
  -9  -7  -2   21.40    1.90
  -9  -7  -2   19.50    2.00
  -9  -7  -2   20.90    3.50
  -9  -7  -2   22.80    1.90
  -9   7  -2   27.00    2.10
  -9   7  -2   23.30    2.50
  -9   7  -2   25.00    2.70
 -11  -7  -2    9.70    1.50
 -11  -7  -2   11.60    1.50
 -11  -7  -2   11.00    1.40
 -11  -7  -2   12.80    2.90
 -11   7  -2   12.00    2.10
 -11   7  -2   10.60    1.50
 -11   7  -2   13.70    2.30
 -13  -7  -2  129.49    8.10
 -13  -7  -2  125.29    6.20
 -13  -7  -2  126.29    6.20
 -13  -7  -2  115.49    6.40
 -13   7  -2  127.99    6.10
 -13   7  -2  121.39    7.10
 -13   7  -2  126.09    7.10
 -15  -7  -2  128.79    6.50
 -15  -7  -2  125.79    8.10
 -15  -7  -2  122.09    6.10
 -15  -7  -2  131.09    6.30
 -15   7  -2  118.09    7.00
 -15   7  -2  126.09    6.10
 -15   7  -2  125.39    7.20
 -17  -7  -2   33.40    3.60
 -17  -7  -2   32.20    2.40
 -17  -7  -2   31.30    2.10
 -17  -7  -2   33.30    2.60
 -17   7  -2   31.10    3.10
 -17   7  -2   24.40    2.70
 -17   7  -2   30.20    2.30
 -19  -7  -2    4.30    0.90
 -19  -7  -2    3.80    1.00
 -19  -7  -2    3.10    1.40
 -19   7  -2    3.50    1.30
 -19   7  -2    2.90    0.90
 -19   7  -2    4.10    1.30
 -21  -7  -2   28.90    2.20
 -21  -7  -2   23.10    2.70
 -21   7  -2   23.60    1.80
 -21   7  -2   25.20    2.50
 -21   7  -2   23.10    2.40
  23  -7   2   69.99    3.90
 -23  -7  -2   65.89    3.70
 -23   7  -2   69.09    4.10
 -23   7  -2   64.59    3.40
  24  -8  -2  122.29    5.90
 -24  -8   2  120.39    5.50
 -24   8   2  113.89    5.10
 -24   8   2  111.59    5.80
 -22  -8   2  164.58    7.40
  22  -8  -2  163.08    7.80
 -22  -8   2  169.88    7.70
 -22   8   2  165.78    7.20
 -22   8   2  154.88    7.90
 -20  -8   2  174.18    7.80
 -20  -8   2  167.88    8.00
 -20   8   2  156.58    8.30
 -20   8   2  170.48    7.50
 -18  -8   2  323.47   16.60
 -18  -8   2  364.26   15.20
 -18  -8   2  361.46   15.50
 -18   8   2  352.46   16.00
 -18   8   2  354.26   15.00
 -18   8   2  340.77   16.00
 -16  -8   2  155.88    8.90
 -16  -8   2  157.28    7.10
 -16  -8   2  143.99    7.00
 -16  -8   2  155.28    7.40
 -16   8   2  151.38    8.00
 -16   8   2  131.49    6.80
 -16   8   2  142.19    7.90
 -14  -8   2  378.56   16.40
 -14  -8   2  385.96   16.70
 -14  -8   2  367.86   16.40
 -14  -8   2  379.06   18.50
 -14   8   2  380.86   17.50
 -14   8   2  385.46   16.20
 -14   8   2  367.36   17.30
 -12  -8   2  302.47   13.60
  12  -8  -2  293.07   14.00
 -12  -8   2  323.97   13.90
 -12  -8   2  311.17   15.80
 -12  -8   2  307.07   13.50
 -12   8   2  302.17   13.30
 -12   8   2  304.67   14.50
  10  -8  -2  241.88   10.80
 -10  -8   2  237.78   11.20
 -10  -8   2  247.38   11.30
 -10  -8   2  261.37   13.40
 -10  -8   2  247.78   11.00
 -10   8   2  237.48   10.70
 -10   8   2  245.78   12.00
   8  -8  -2  536.15   23.70
  -8  -8   2  595.54   26.60
  -8  -8   2  548.95   24.20
  -8  -8   2  585.94   24.00
  -8   8   2  576.64   25.00
  -6  -8   2  590.44   27.20
  -6  -8   2  593.34   24.60
   6  -8  -2  566.14   24.50
  -6   8   2  591.04   25.60
  -4  -8   2  238.28   10.70
   4  -8  -2  241.78   10.70
   4   8  -2  252.97   13.00
  -4   8   2  234.98   11.60
  -2  -8   2  357.96   15.40
   2  -8  -2  350.86   15.40
  -2   8   2  355.96   17.30
  -2   8   2  364.56   16.40
   2   8  -2  362.86   17.70
   0  -8   2  473.75   20.20
   0  -8  -2  493.15   20.30
   0   8   2  471.85   22.30
   0   8  -2  479.75   22.50
  -2  -8  -2  156.68    7.00
   2  -8   2  141.69    6.80
  -2  -8  -2  147.89    9.30
  -2   8  -2  148.49    8.80
  -4  -8  -2  104.49    7.30
  -4  -8  -2   99.69    4.90
   4  -8   2   91.29    5.30
  -4   8  -2   91.79    6.40
  -4   8  -2   95.59    5.70
  -6  -8  -2   73.99    4.20
  -6  -8  -2   78.29    4.50
   6  -8   2   81.79    4.80
  -6  -8  -2   86.19    6.50
  -6   8  -2   82.99    5.00
  -8  -8  -2  428.36   19.70
  -8  -8  -2  467.65   19.60
  -8  -8  -2  438.26   19.80
  -8  -8  -2  452.35   22.10
   8  -8   2  501.15   20.20
  -8   8  -2  454.75   19.30
  -8   8  -2  464.45   20.50
  10  -8   2  541.15   22.40
 -10  -8  -2  493.95   21.90
 -10  -8  -2  514.15   24.30
 -10  -8  -2  514.15   21.80
 -10  -8  -2  481.25   22.00
 -10   8  -2  524.55   22.80
 -10   8  -2  514.05   21.50
 -12  -8  -2  188.68    8.80
 -12  -8  -2  187.88   10.80
 -12  -8  -2  180.78    8.80
 -12  -8  -2  181.48    9.00
  12  -8   2  178.98    9.20
 -12   8  -2  189.18    9.60
 -12   8  -2  203.58    8.60
 -14  -8  -2  250.47   11.20
 -14  -8  -2  254.47   13.30
 -14  -8  -2  249.68   11.50
 -14  -8  -2  234.48   11.20
  14  -8   2  252.87   11.80
 -14   8  -2  249.48   12.10
 -14   8  -2  256.67   11.10
  16  -8   2  312.67   14.10
 -16  -8  -2  304.57   15.40
 -16  -8  -2  311.37   13.60
 -16  -8  -2  301.87   13.80
 -16   8  -2  326.37   13.50
 -16   8  -2  299.07   14.30
 -18  -8  -2  186.38   10.00
 -18  -8  -2  190.38    8.70
 -18  -8  -2  182.58    8.40
  18  -8   2  180.78    8.80
 -18   8  -2  173.78    9.10
 -18   8  -2  192.38    8.30
 -20  -8  -2  266.17   13.10
 -20  -8  -2  277.17   12.20
  20  -8   2  289.47   12.30
 -20   8  -2  268.97   11.70
 -20   8  -2  269.77   12.60
  22  -8   2  144.59    6.80
 -22  -8  -2  157.78    6.80
 -22   8  -2  140.09    7.00
 -22   8  -2  141.59    6.30
 -21  -9   2   24.30    1.70
 -21   9   2   18.40    1.70
 -19  -9   2   23.90    1.90
 -19  -9   2   26.00    1.80
  19  -9  -2   27.20    2.10
  19   9  -2   25.50    2.60
 -19   9   2   27.90    2.30
 -17  -9   2   19.90    1.70
 -17  -9   2   22.10    1.90
  17  -9  -2   17.40    1.90
 -17   9   2   20.00    2.00
  17   9  -2   20.00    2.50
 -15  -9   2   60.49    3.40
 -15  -9   2   60.19    3.60
  15  -9  -2   59.09    3.90
 -15   9   2   55.69    3.90
  15   9  -2   55.49    4.60
 -13  -9   2   64.49    3.90
 -13  -9   2   67.39    3.70
  13   9  -2   65.99    5.20
 -13   9   2   70.89    4.60
 -11  -9   2  235.88   11.10
 -11  -9   2  247.98   10.90
  11   9  -2  241.98   12.90
 -11   9   2  240.38   11.80
   9  -9  -2  124.99    6.00
  -9  -9   2  130.29    6.20
   9   9  -2  134.89    8.30
  -9   9   2  121.09    7.00
   7  -9  -2    9.50    1.30
  -7  -9   2   12.60    1.50
   7   9  -2   11.00    2.60
  -7   9   2    8.60    1.80
   5  -9  -2  127.99    6.30
  -5  -9   2  139.09    6.40
  -5   9   2  129.59    7.20
   5   9  -2  131.19    8.50
  -3  -9   2   97.29    4.90
   3  -9  -2   95.89    4.90
  -3   9   2   89.59    5.60
   3   9  -2  100.79    7.00
  -1  -9   2   56.39    3.10
   1  -9  -2   51.99    3.10
   1   9  -2   51.29    4.70
  -1   9   2   48.20    4.50
  -1  -9  -2  242.78   10.80
   1  -9   2  236.58   10.60
   1   9   2  248.08   12.90
  -1   9  -2  234.48   12.80
   3  -9   2  309.67   13.20
  -3  -9  -2  320.77   13.50
  -3   9  -2  283.37   15.10
   3   9   2  308.27   15.60
  -5  -9  -2   80.69    6.40
  -5  -9  -2   82.29    4.40
  -7  -9  -2  102.49    5.20
   7  -9   2  101.09    5.50
  -7  -9  -2  103.49    7.20
  -7   9  -2   91.79    5.70
  -9  -9  -2   15.00    1.60
  -9  -9  -2   17.20    3.20
   9  -9   2   16.60    2.10
  -9  -9  -2   10.10    1.70
  -9  -9  -2   11.30    1.60
  -9   9  -2   13.90    2.20
 -11  -9  -2   32.10    2.50
  11  -9   2   33.50    2.60
 -11  -9  -2   34.40    3.90
 -11  -9  -2   32.00    2.30
 -11   9  -2   32.10    2.80
 -13  -9  -2   32.80    2.30
 -13  -9  -2   34.50    3.70
 -13  -9  -2   30.50    2.40
  13  -9   2   31.10    2.60
 -13   9  -2   36.80    2.90
 -15  -9  -2   42.00    2.70
  15  -9   2   45.90    3.10
 -15  -9  -2   42.90    2.90
 -15  -9  -2   47.20    4.10
 -15   9  -2   53.59    3.50
 -17  -9  -2   32.00    2.10
 -17  -9  -2   36.50    2.40
  17  -9   2   34.20    2.50
 -17  -9  -2   35.70    3.30
 -17   9  -2   39.00    2.80
 -19  -9  -2   30.80    2.00
  19  -9   2   31.60    2.10
 -19   9  -2   29.00    2.20
 -16 -10   2   37.40    2.60
 -16 -10   2   40.60    2.90
 -16  10   2   35.40    2.50
 -14 -10   2   99.19    4.90
 -14  10   2   99.19    5.40
  14  10  -2  107.19    6.30
 -12 -10   2   94.09    4.40
  12  10  -2   88.09    5.80
 -12  10   2   78.49    4.80
 -10 -10   2   72.79    3.70
 -10  10   2   65.39    4.20
  10  10  -2   67.39    5.10
   8 -10  -2   79.69    3.90
  -8 -10   2   80.39    4.00
   8  10  -2   72.29    5.50
  -8  10   2   69.49    4.50
  -6 -10   2   84.59    4.30
   6 -10  -2   87.59    4.30
  -6  10   2   79.39    4.90
   6  10  -2   83.29    6.00
  -4 -10   2  103.19    5.00
   4 -10  -2   99.49    5.00
   4  10  -2   96.69    6.70
  -2 -10   2   69.79    3.80
   2 -10  -2   72.09    3.80
   2  10  -2   70.09    5.50
   0 -10   2  145.99    6.60
   0 -10  -2  143.29    6.70
   0  10  -2  132.39    8.20
  -2 -10  -2   61.89    3.40
   2 -10   2   53.79    4.00
   2  10   2   55.49    4.60
  -4 -10  -2   99.49    5.00
   4  10   2   95.79    6.50
  -6 -10  -2   77.49    4.10
   6  10   2   74.69    5.50
  -8 -10  -2   84.29    4.40
   8  10   2   90.79    6.10
 -10 -10  -2  101.69    5.00
  10  10   2  101.69    6.50
 -10  10  -2   99.49    5.40
 -12 -10  -2    4.80    0.90
 -12 -10  -2    6.60    1.00
  12  10   2    6.60    1.70
 -12  10  -2    5.90    1.20
 -14 -10  -2   41.30    2.50
  14 -10   2   36.00    2.60
  14  10   2   43.60    3.50
 -14  10  -2   47.20    2.80
   9  11  -2  121.59    7.60
  -7 -11   2   77.69    3.90
   7  11  -2   80.79    5.20
   5 -11  -2  132.69    5.90
  -5 -11   2  127.49    5.90
   5  11  -2  125.59    7.20
   3 -11  -2   81.89    3.90
  -3 -11   2   77.69    3.80
   3  11  -2   71.79    5.00
   1 -11  -2   62.49    3.20
  -1 -11   2   57.79    3.00
   1  11  -2   52.89    4.10
  -1 -11  -2  139.89    6.40
  -3 -11  -2  139.79    6.00
   3  11   2  113.99    6.90
  -5 -11  -2   59.79    3.10
   5  11   2   56.79    4.30
  -7 -11  -2   64.89    3.30
 -28   0   3    1.00    0.80
 -26   0   3    0.80    0.90
 -24   0   3    1.00    0.90
 -22   0   3   -0.10    0.80
 -20   0   3    0.50    0.70
 -18   0   3    0.70    0.60
 -18   0   3    0.40    0.50
  18   0  -3   -0.20    0.90
  18   0  -3    1.00    1.00
 -16   0   3    1.10    0.80
  16   0  -3    0.80    0.80
 -16   0   3    1.00    0.60
 -16   0   3    0.40    0.50
  16   0  -3    2.00    0.70
  16   0  -3    0.50    0.90
 -14   0   3    0.40    0.40
 -14   0   3    0.60    0.70
  14   0  -3    0.50    0.80
 -14   0   3    1.50    0.60
  14   0  -3    0.20    0.50
 -12   0   3    0.50    0.40
 -12   0   3    0.20    0.50
  12   0  -3    0.70    0.40
  12   0  -3    0.30    0.70
 -12   0   3    0.40    0.40
 -12   0   3    0.70    0.50
  10   0  -3    1.00    0.50
 -10   0   3    4.20    0.70
 -10   0   3    1.20    0.60
  10   0  -3    1.30    0.70
 -10   0   3    1.50    0.60
 -10   0   3    0.80    0.40
  -8   0   3    0.60    0.40
   8   0  -3    1.20    0.40
  -8   0   3    0.90    0.40
  -8   0   3    1.10    0.60
   8   0  -3    0.20    0.70
  -8   0   3    1.00    0.60
   6   0  -3    0.20    0.50
   6   0  -3    0.60    0.30
  -6   0   3    0.60    0.30
  -6   0   3    0.30    0.40
  -6   0   3   -0.20    0.50
  -6   0   3    0.40    0.50
   4   0  -3    1.20    0.30
  -4   0   3    1.00    0.50
   4   0  -3    1.70    0.40
  -4   0   3    1.40    0.50
   4   0  -3    1.20    0.50
  -4   0   3    0.90    0.40
   4   0  -3    1.70    0.50
  -4   0   3    0.70    0.20
   2   0  -3    3.90    0.50
   2   0  -3    2.90    0.40
  -2   0   3    3.40    0.50
  -2   0   3    3.10    0.40
  -2   0   3    3.40    0.70
   2   0  -3    5.60    0.90
   0   0  -3    2.20    0.60
   0   0   3    1.60    0.30
   0   0  -3    3.00    0.20
   0   0  -3    1.80    0.30
   0   0  -3    2.80    0.70
   0   0   3    2.20    0.60
   0   0   3    2.20    0.40
   0   0  -3    2.20    0.30
   0   0   3    2.90    0.40
   0   0   3    3.10    0.30
   0   0  -3    2.90    0.40
  -2   0  -3    0.70    0.20
  -2   0  -3    1.60    0.50
  -2   0  -3    1.10    0.20
   2   0   3    0.70    0.30
  -2   0  -3    0.80    0.40
   2   0   3    0.90    0.10
   2   0   3    0.70    0.30
  -4   0  -3    1.50    0.30
  -4   0  -3    2.10    0.50
  -4   0  -3    1.80    0.40
   4   0   3    1.80    0.40
  -4   0  -3    2.00    0.40
  -4   0  -3    1.40    0.60
   4   0   3    1.20    0.40
   6   0   3    1.00    0.50
  -6   0  -3    0.60    0.30
  -6   0  -3    0.80    0.30
  -6   0  -3    1.60    0.50
  -6   0  -3    1.00    0.50
   6   0   3    1.70    0.50
  -8   0  -3    0.70    0.40
   8   0   3    0.50    0.50
   8   0   3    0.80    0.50
  -8   0  -3    0.60    0.30
  -8   0  -3    0.40    0.40
  10   0   3    0.80    0.60
  10   0   3    1.50    0.60
 -10   0  -3    1.90    0.60
 -10   0  -3    0.50    0.40
 -10   0  -3    1.50    0.40
 -12   0  -3    0.60    0.50
  12   0   3    0.50    0.50
 -14   0  -3    0.90    0.60
  14   0   3    0.80    0.60
 -16   0  -3    0.30    0.60
  18   0   3    0.60    0.70
 -31   1   3    1.30    0.60
 -29   1   3   66.19    4.10
 -27   1   3  170.68    8.60
 -25   1   3  551.54   24.10
 -23  -1   3   50.09    3.50
 -23   1   3   49.40    3.50
 -21  -1   3  295.37   13.30
 -21  -1   3  310.67   13.80
 -21   1   3  310.77   14.10
 -21   1   3  302.57   13.90
  19  -1  -3  437.96   19.90
  19  -1  -3  483.05   21.80
 -19   1   3  494.75   21.00
 -19   1   3  470.85   20.40
  19   1  -3  471.15   22.10
  19   1  -3  458.55   22.10
  17  -1  -3  290.27   14.30
  17  -1  -3  290.87   14.50
 -17  -1   3  282.67   14.00
 -17   1   3  290.67   13.10
  17   1  -3  283.87   14.40
 -17   1   3  305.57   13.70
  17   1  -3  294.77   13.00
  15  -1  -3  135.19    7.70
  15  -1  -3  141.29    7.60
 -15  -1   3  131.79    7.30
 -15  -1   3  124.69    6.20
 -15   1   3  136.89    6.50
  15   1  -3  136.49    6.40
 -15   1   3  136.79    7.10
  15   1  -3  139.99    7.60
  13  -1  -3 1045.30   45.80
  13  -1  -3 1170.48   47.30
  13  -1  -3 1109.49   47.00
 -13  -1   3 1136.39   46.60
 -13  -1   3 1060.29   45.70
 -13  -1   3 1104.79   46.80
  13   1  -3 1094.99   47.00
 -13   1   3 1217.08   46.80
  13   1  -3 1134.39   45.90
 -11  -1   3  564.84   26.10
 -11  -1   3  603.94   25.80
  11  -1  -3  664.73   26.90
  11  -1  -3  655.53   26.80
 -11  -1   3  645.54   26.50
  11  -1  -3  593.64   25.70
 -11  -1   3  617.94   26.10
 -11  -1   3  583.44   25.50
 -11   1   3  624.64   25.80
 -11   1   3  624.24   26.50
 -11   1   3  631.24   26.40
  11   1  -3  659.43   25.80
   9  -1  -3  371.46   15.90
  -9  -1   3  358.06   15.20
  -9  -1   3  347.97   15.60
   9  -1  -3  356.56   15.00
  -9  -1   3  375.56   15.00
   9  -1  -3  386.96   16.00
  -9  -1   3  342.37   15.40
  -9  -1   3  363.16   15.40
  -9  -1   3  351.56   14.90
  -9   1   3  359.46   15.70
  -9   1   3  370.46   15.70
  -9   1   3  339.57   15.50
  -9   1   3  362.86   15.10
  -7  -1   3    9.20    0.80
   7  -1  -3   10.70    0.90
  -7  -1   3   12.90    1.10
   7  -1  -3   10.60    1.30
  -7  -1   3    9.40    1.00
  -7  -1   3    9.80    0.70
  -7  -1   3    9.70    1.20
  -7   1   3    8.30    1.10
  -7   1   3    8.90    0.80
  -7   1   3    8.70    1.20
  -7   1   3    7.70    1.10
  -5  -1   3 1038.60   42.20
  -5  -1   3 1053.49   42.40
  -5  -1   3 1108.59   42.60
   5  -1  -3 1035.60   42.90
   5  -1  -3 1055.79   42.40
  -5  -1   3 1102.19   42.80
   5  -1  -3  927.11   42.50
   5  -1  -3 1049.30   42.80
  -5  -1   3 1057.19   43.00
  -5  -1   3 1074.69   42.80
  -5   1   3 1048.30   42.70
   5   1  -3 1096.69   42.40
  -5   1   3 1032.50   43.00
  -5   1   3 1023.40   42.40
  -5   1   3  953.90   42.90
   3  -1  -3  591.44   23.60
  -3  -1   3  564.74   23.30
   3  -1  -3  563.84   23.60
   3  -1  -3  568.14   24.00
  -3  -1   3  592.14   23.50
  -3  -1   3  521.15   23.90
   3  -1  -3  579.74   23.40
  -3  -1   3  555.04   23.90
  -3  -1   3  578.74   23.70
  -3   1   3  562.04   23.50
   3   1  -3  577.74   24.00
   3   1  -3  649.83   23.60
  -3   1   3  548.35   23.40
   3   1  -3  575.24   23.40
  -3   1   3  582.64   24.00
   1  -1  -3  580.24   22.70
  -1  -1   3  537.95   22.60
  -1  -1   3  552.44   23.00
   1  -1  -3  561.84   22.40
   1  -1  -3  563.24   22.50
   1  -1  -3  533.45   22.40
   1  -1  -3  544.55   22.40
  -1  -1   3  547.15   22.40
   1   1  -3  558.54   22.40
  -1   1   3  530.75   22.90
  -1   1   3  555.04   22.50
   1  -1   3  100.89    4.60
  -1  -1  -3  100.29    4.40
   1  -1   3  105.79    5.00
  -1  -1  -3  119.79    5.20
  -1  -1  -3   96.09    4.40
   1  -1   3   96.69    4.30
  -1  -1  -3   97.79    4.80
   1   1   3  101.09    4.70
   1   1   3  110.79    4.50
  -1   1  -3   96.09    4.90
  -1   1  -3  102.99    4.30
   1   1   3  101.39    4.40
  -1   1  -3  106.59    4.50
  -1   1  -3  100.99    4.40
   3  -1   3  927.91   36.60
   3  -1   3  903.51   36.70
  -3  -1  -3  875.11   36.40
  -3  -1  -3  886.11   36.40
   3  -1   3  910.51   36.30
  -3  -1  -3  960.80   37.00
  -3  -1  -3  891.91   36.70
  -3  -1  -3  860.61   36.30
   3   1   3  912.31   36.40
  -3   1  -3  877.41   36.50
  -3   1  -3  875.91   36.90
  -3   1  -3  882.01   37.10
  -5  -1  -3  236.58    9.80
  -5  -1  -3  234.68    9.80
   5  -1   3  233.78    9.70
   5  -1   3  230.48   10.10
  -5  -1  -3  244.58   10.10
  -5  -1  -3  234.38    9.80
   5  -1   3  227.58    9.70
  -5  -1  -3  232.58    9.60
  -5   1  -3  229.78   10.30
   5   1   3  224.48    9.80
  -5   1  -3  221.28   10.10
  -5   1  -3  222.18    9.40
   5   1   3  223.68    9.70
  -5   1  -3  227.38    9.80
   7  -1   3  138.59    6.20
  -7  -1  -3  146.49    6.50
  -7  -1  -3  140.39    6.20
   7  -1   3  147.49    6.40
   7  -1   3  148.99    6.80
  -7   1  -3  140.99    6.00
   7   1   3  142.09    6.30
   7   1   3  150.28    6.60
  -7   1  -3  141.69    6.80
  -7   1  -3  138.69    6.40
  -9  -1  -3  481.65   20.70
  -9  -1  -3  494.15   20.90
   9  -1   3  515.25   20.80
  -9  -1  -3  497.55   20.50
   9  -1   3  504.45   21.40
  -9   1  -3  491.35   21.10
  -9   1  -3  498.35   20.80
   9   1   3  487.95   21.10
 -11  -1  -3  593.04   25.80
  11  -1   3  614.34   26.30
 -11  -1  -3  608.14   25.60
  11   1   3  600.94   26.00
  11   1   3  627.24   26.20
 -11   1  -3  628.64   26.00
 -11   1  -3  610.14   25.70
 -13  -1  -3  406.86   17.90
  13  -1   3  435.46   19.20
  13   1   3  429.66   18.20
 -13   1  -3  426.66   18.70
 -13   1  -3  434.36   18.40
  15  -1   3  456.65   20.90
 -15   1  -3  469.65   20.10
 -15   1  -3  443.16   20.20
  15   1   3  478.85   19.90
 -17   1  -3  229.88   10.80
  17   1   3  224.08   10.60
 -19   1  -3  134.89    7.30
 -19   1  -3  135.19    7.60
 -21   1  -3  333.47   15.80
 -23   1  -3  135.69    8.00
 -30   2   3  212.18   10.00
 -28   2   3  218.78   10.50
 -26   2   3   14.30    1.30
 -26   2   3   17.60    2.40
 -24   2   3    2.70    1.10
 -24   2   3    4.20    0.80
 -22  -2   3  213.48    9.70
 -22   2   3  221.58   10.50
 -22   2   3  214.48    9.40
 -20  -2   3  190.98    8.60
 -20   2   3  190.08    9.30
 -20   2   3  185.28    8.20
  20   2  -3  184.58    9.10
 -18  -2   3   66.69    4.80
  18  -2  -3   58.79    3.70
  18  -2  -3   66.89    5.20
  18  -2  -3   57.09    4.50
  18   2  -3   68.19    3.90
 -18   2   3   66.19    3.20
 -18   2   3   64.09    4.70
  18   2  -3   61.39    5.00
 -18   2   3   64.09    3.90
 -16  -2   3  286.77   13.50
  16  -2  -3  268.17   13.50
 -16  -2   3  271.57   13.20
  16  -2  -3  285.37   14.10
  16   2  -3  278.07   13.90
 -16   2   3  276.87   11.90
 -16   2   3  294.97   13.80
  16   2  -3  287.47   12.60
 -16   2   3  282.67   12.70
 -14  -2   3  165.78    7.50
 -14  -2   3  161.78    8.10
  14  -2  -3  166.38    8.50
 -14  -2   3  159.78    7.70
 -14  -2   3  153.78    8.30
  14  -2  -3  163.38    8.80
 -14   2   3  175.58    8.80
 -14   2   3  161.28    7.10
 -14   2   3  167.18    7.70
 -12  -2   3  279.37   12.40
  12  -2  -3  290.17   13.30
 -12  -2   3  277.97   12.60
 -12  -2   3  275.47   12.10
  12  -2  -3  292.77   13.00
 -12  -2   3  272.97   12.80
 -12   2   3  282.97   13.20
 -12   2   3  268.17   11.70
 -12   2   3  282.27   12.20
  10  -2  -3   57.79    2.80
  10  -2  -3   54.39    3.50
 -10  -2   3   56.19    3.50
 -10  -2   3   54.59    2.90
 -10  -2   3   54.39    3.20
  10  -2  -3   61.09    3.70
 -10   2   3   55.69    3.70
 -10   2   3   50.29    2.90
  -8  -2   3  430.26   19.10
  -8  -2   3  396.46   19.00
   8  -2  -3  459.85   19.30
   8  -2  -3  431.56   18.40
  -8  -2   3  463.35   18.60
   8  -2  -3  455.65   18.80
  -8  -2   3  453.15   18.90
   8  -2  -3  457.95   19.10
  -8  -2   3  417.36   18.20
  -8  -2   3  454.55   19.00
   8   2  -3  486.05   18.60
  -8   2   3  452.35   19.60
  -8   2   3  449.36   18.60
   6  -2  -3  904.91   37.00
  -6  -2   3  903.31   37.20
  -6  -2   3  906.91   37.30
  -6  -2   3  952.70   37.00
  -6  -2   3  924.31   36.70
   6  -2  -3  930.61   37.30
  -6  -2   3  814.52   37.30
   6  -2  -3  867.21   36.60
   6  -2  -3  864.31   37.50
   6  -2  -3  924.51   37.10
   6   2  -3  934.91   36.90
  -6   2   3  905.71   36.70
  -6   2   3  870.01   37.60
  -4  -2   3  201.08    8.60
  -4  -2   3  206.38    9.00
  -4  -2   3  208.78    9.30
   4  -2  -3  195.78    8.50
   4  -2  -3  206.58    8.90
  -4  -2   3  174.68    9.20
   4  -2  -3  207.98    8.90
  -4  -2   3  214.38    8.80
   4  -2  -3  212.18    8.90
   4  -2  -3  226.98    9.60
  -4   2   3  196.98    8.60
   4   2  -3  204.78    8.80
   4   2  -3  196.48    9.20
  -4   2   3  199.88    9.50
   2  -2  -3  265.17   12.00
  -2  -2   3  289.37   12.00
   2  -2  -3  292.67   12.90
  -2  -2   3  322.77   11.70
   2  -2  -3  270.47   11.90
  -2  -2   3  278.77   12.70
  -2  -2   3  273.77   11.80
  -2  -2   3  316.37   12.40
   2  -2  -3  283.67   12.20
   2   2  -3  301.47   12.70
  -2   2   3  284.17   11.90
  -2   2   3  263.47   12.70
   0  -2   3  511.85   22.00
   0  -2  -3  540.55   23.00
   0  -2  -3  522.15   22.30
   0  -2   3  643.84   22.20
   0  -2  -3  497.65   22.10
   0  -2   3  632.44   22.60
   0  -2   3  531.25   23.00
   0  -2  -3  496.35   22.20
   0  -2  -3  518.35   22.10
   0   2   3  485.65   22.10
   0   2   3  478.15   22.70
   0   2  -3  638.84   23.20
   2  -2   3 1159.88   46.20
  -2  -2  -3 1055.09   46.10
  -2  -2  -3 1161.18   47.00
  -2  -2  -3 1114.79   46.40
  -2  -2  -3 1020.90   46.20
   2   2   3 1031.40   46.40
   2   2   3 1057.49   46.10
  -2   2  -3 1265.07   47.20
   2   2   3 1143.69   46.40
  -2   2  -3 1273.27   46.50
  -2   2  -3 1248.18   46.20
  -4  -2  -3   22.30    1.30
  -4  -2  -3   20.10    1.30
  -4  -2  -3   19.20    1.60
   4  -2   3   21.40    1.70
  -4  -2  -3   21.20    1.80
   4  -2   3   24.60    2.00
   4  -2   3   22.20    1.30
  -4  -2  -3   21.70    1.40
   4   2   3   23.10    1.30
   4   2   3   23.50    1.40
   4   2   3   24.60    1.30
  -4   2  -3   24.50    2.00
  -4   2  -3   21.70    1.40
  -6  -2  -3  340.07   13.80
   6  -2   3  333.97   13.80
  -6  -2  -3  306.17   14.10
   6  -2   3  336.27   14.40
  -6  -2  -3  330.27   13.90
  -6  -2  -3  350.06   14.30
  -6  -2  -3  322.27   13.80
  -6   2  -3  327.67   13.90
   6   2   3  317.37   13.70
  -6   2  -3  319.27   14.60
  -8  -2  -3  430.06   18.80
  -8  -2  -3  443.66   18.70
  -8  -2  -3  451.45   18.50
   8  -2   3  454.85   19.40
  -8  -2  -3  448.06   18.90
   8  -2   3  441.76   18.60
  -8   2  -3  453.75   19.60
   8   2   3  420.76   18.40
  -8   2  -3  454.15   18.70
  10  -2   3   28.00    2.10
  10  -2   3   27.10    2.40
 -10  -2  -3   28.10    2.10
 -10  -2  -3   29.20    1.80
 -10   2  -3   30.30    2.60
 -10   2  -3   30.20    2.10
  10   2   3   30.80    1.80
 -10   2  -3   25.40    1.50
  12  -2   3   83.59    5.10
 -12  -2  -3   78.89    4.50
 -12  -2  -3   81.89    4.10
  12   2   3   76.59    4.00
 -12   2  -3   79.79    3.60
 -12   2  -3   85.09    4.40
 -12   2  -3   77.49    5.00
 -14  -2  -3   67.79    3.60
  14  -2   3   68.59    4.70
 -14   2  -3   64.09    3.10
 -14   2  -3   67.69    4.60
 -14   2  -3   67.89    4.00
  16  -2   3  127.49    8.80
 -16   2  -3  127.49    6.80
 -16   2  -3  135.69    8.80
 -16   2  -3  129.19    5.80
 -18   2  -3   12.50    2.30
 -18   2  -3   12.50    2.00
 -18   2  -3   12.70    1.80
 -18   2  -3   12.90    1.10
 -20   2  -3  180.18    8.00
 -20   2  -3  182.68    9.00
 -20   2  -3  184.08    9.70
 -22   2  -3   64.39    4.70
 -22   2  -3   64.59    4.20
 -22   2  -3   63.39    3.30
 -24   2  -3   36.20    2.20
 -24   2  -3   37.80    3.40
 -31   3   3   54.19    3.30
 -29   3   3  110.49    5.90
 -27   3   3    6.70    1.50
 -27   3   3    8.10    1.20
 -25   3   3    5.30    1.00
 -25   3   3   10.80    1.90
 -23  -3   3   17.80    1.70
 -23   3   3   22.00    2.40
 -23   3   3   19.40    1.60
 -21  -3   3   80.19    4.60
 -21  -3   3   81.59    4.40
 -21   3   3   81.39    5.10
 -21   3   3   82.79    4.20
 -21   3   3   89.39    5.30
 -19  -3   3  160.78    7.60
 -19   3   3  168.38    8.30
 -19   3   3  160.58    8.30
 -19   3   3  165.88    7.40
  19   3  -3  161.18    8.20
  17  -3  -3   27.80    2.50
 -17  -3   3   29.80    2.50
 -17  -3   3   32.30    2.90
  17  -3  -3   30.60    3.00
 -17   3   3   32.60    2.60
 -17   3   3   32.60    2.00
  17   3  -3   32.00    2.50
 -17   3   3   34.20    3.50
  15  -3  -3   50.89    3.70
 -15  -3   3   44.90    3.50
 -15  -3   3   48.80    3.70
  15  -3  -3   46.70    3.30
 -15  -3   3   45.00    2.90
  15  -3  -3   47.40    4.00
 -15  -3   3   48.40    3.30
 -15   3   3   48.60    3.10
 -15   3   3   48.60    2.60
 -15   3   3   48.50    4.10
 -13  -3   3  306.87   13.00
 -13  -3   3  295.07   13.80
  13  -3  -3  296.47   14.30
 -13  -3   3  289.77   13.60
  13  -3  -3  290.67   13.80
 -13  -3   3  299.97   13.60
  13  -3  -3  290.17   13.40
 -13   3   3  296.77   12.60
 -13   3   3  308.47   14.70
  13   3  -3  302.77   13.10
 -13   3   3  292.07   13.10
 -11  -3   3  179.18    8.90
 -11  -3   3  182.38    8.90
  11  -3  -3  180.58    9.20
 -11  -3   3  190.18    8.30
  11  -3  -3  181.58    8.90
 -11  -3   3  181.68    8.70
  11  -3  -3  169.98    8.60
 -11   3   3  179.48    7.90
 -11   3   3  188.38    8.30
  11   3  -3  182.48    8.30
 -11   3   3  189.58    9.80
  -9  -3   3  414.06   18.90
  -9  -3   3  438.06   19.00
  -9  -3   3  440.56   18.20
  -9  -3   3  439.36   18.60
   9  -3  -3  440.96   18.80
   9  -3  -3  439.06   19.10
   9  -3  -3  427.66   18.70
  -9   3   3  432.66   18.20
   9   3  -3  454.95   18.40
  -9   3   3  421.46   19.60
  -9   3   3  415.66   17.90
   7  -3  -3  606.24   25.80
   7  -3  -3  581.34   24.80
  -7  -3   3  613.24   25.80
   7  -3  -3  601.54   25.70
  -7  -3   3  596.64   26.00
  -7  -3   3  618.44   25.10
  -7  -3   3  597.84   25.40
   7  -3  -3  614.04   25.60
  -7   3   3  612.24   25.20
   7   3  -3  645.44   25.50
  -7   3   3  605.84   26.60
  -5  -3   3  134.29    6.20
   5  -3  -3  135.69    7.20
   5  -3  -3  132.19    6.40
   5  -3  -3  137.59    6.40
  -5  -3   3  131.89    5.90
  -5  -3   3  130.49    6.80
   5  -3  -3  149.29    6.60
  -5  -3   3  128.89    6.50
   5  -3  -3  123.79    5.80
   5   3  -3  144.39    6.40
  -5   3   3  135.29    7.20
  -5   3   3  132.79    6.00
  -3  -3   3   91.09    4.60
   3  -3  -3   88.69    4.70
   3  -3  -3   96.69    4.30
  -3  -3   3  104.59    4.70
   3  -3  -3   98.49    5.70
   3  -3  -3   99.59    4.80
  -3  -3   3  104.69    5.00
  -3  -3   3   98.49    5.40
   3  -3  -3  106.19    5.00
  -3  -3   3   95.49    4.40
  -3   3   3   92.09    5.40
  -3   3   3   96.49    4.40
   3   3  -3  100.59    4.90
   3   3  -3   97.59    5.40
   1  -3  -3  556.54   23.30
  -1  -3   3  501.85   23.00
  -1  -3   3  504.15   21.80
  -1  -3   3  539.35   22.10
   1  -3  -3  485.65   22.10
   1  -3  -3  507.85   21.90
   1  -3  -3  526.75   22.40
  -1  -3   3  616.44   22.60
   1  -3  -3  520.75   22.20
  -1   3   3  493.35   21.80
   1   3  -3  587.74   23.30
  -1   3   3  481.55   22.90
   1   3  -3  614.04   22.50
  -1  -3  -3  283.87   12.90
  -1  -3  -3  305.57   14.00
   1  -3   3  320.47   12.60
  -1  -3  -3  266.37   12.70
   1  -3   3  362.36   13.50
  -1  -3  -3  259.47   13.00
  -1   3  -3  337.87   12.70
   1   3   3  265.27   13.80
  -1   3  -3  342.57   14.10
  -1   3  -3  352.26   13.30
   1   3   3  266.47   12.60
  -3  -3  -3  697.43   30.70
  -3  -3  -3  641.54   29.80
   3  -3   3  819.92   29.70
   3  -3   3  817.72   31.20
  -3  -3  -3  669.03   29.50
   3  -3   3  799.52   30.30
  -3   3  -3  787.52   30.90
   3   3   3  638.34   29.80
   3   3   3  602.84   29.30
  -3   3  -3  749.73   29.50
  -5  -3  -3  810.42   35.00
  -5  -3  -3  806.92   35.00
   5  -3   3  951.80   35.90
  -5  -3  -3  800.92   35.90
  -5  -3  -3  818.12   35.20
   5  -3   3  896.91   35.10
   5   3   3  862.71   35.20
  -5   3  -3  956.80   36.60
  -5   3  -3  908.81   35.10
  -5   3  -3  833.22   34.80
   5   3   3  759.52   34.80
  -7  -3  -3    4.80    0.90
   7  -3   3    4.60    0.80
   7  -3   3    4.20    1.10
  -7  -3  -3    3.70    0.70
   7   3   3    2.80    0.70
  -7   3  -3    2.70    0.70
  -7   3  -3    3.30    0.60
  -7   3  -3    2.60    1.10
  -9  -3  -3   88.49    4.80
  -9  -3  -3   93.99    4.50
  -9  -3  -3   94.69    5.10
   9  -3   3   87.99    4.50
   9  -3   3   93.29    5.40
  -9   3  -3   92.99    4.70
  -9   3  -3   86.19    4.20
  -9   3  -3   95.59    5.90
   9   3   3   93.69    4.40
 -11  -3  -3  101.59    5.50
 -11  -3  -3   98.39    5.00
  11  -3   3  103.49    6.00
 -11  -3  -3  100.29    5.40
 -11   3  -3   99.79    6.30
 -11   3  -3  103.19    4.70
 -11   3  -3  104.69    5.30
 -13  -3  -3  146.59    7.30
  13  -3   3  150.88    8.30
 -13  -3  -3  145.19    7.10
 -13   3  -3  142.69    8.40
 -13   3  -3  156.28    6.70
 -13   3  -3  154.88    7.40
 -15  -3  -3  159.08    8.60
 -15  -3  -3  159.48    7.80
 -15   3  -3  163.08    8.20
 -15   3  -3  171.68    7.40
 -17  -3  -3   60.79    4.50
 -17  -3  -3   59.89    4.00
 -17  -3  -3   68.79    3.90
 -17   3  -3   65.59    4.50
 -17   3  -3   69.49    3.50
 -17   3  -3   68.79    4.40
 -17   3  -3   68.39    4.30
 -19   3  -3   64.19    4.30
 -19   3  -3   65.49    4.70
 -19   3  -3   69.79    3.60
 -21   3  -3    9.80    1.20
 -21   3  -3   13.50    2.10
 -21   3  -3   15.00    2.40
 -23   3  -3   28.50    2.00
 -23   3  -3   29.70    3.10
 -23   3  -3   28.80    2.70
 -25   3  -3    1.00    1.10
 -25   3  -3    2.00    1.00
 -27   3  -3    0.20    0.70
 -30   4   3  161.48    7.70
 -28   4   3  276.87   12.80
 -26   4   3  288.27   13.20
 -26   4   3  269.57   12.20
 -24  -4   3  257.17   12.10
 -24  -4   3  272.07   11.90
 -24   4   3  280.07   12.90
 -24   4   3  264.07   11.90
 -24   4   3  267.97   12.90
 -22  -4   3  516.05   23.20
 -22  -4   3  539.75   23.10
 -22   4   3  556.94   24.10
 -22   4   3  541.45   24.00
 -22   4   3  560.24   23.00
 -20  -4   3  250.87   11.50
 -20  -4   3  245.68   11.30
 -20   4   3  241.68   12.20
 -20   4   3  258.57   12.20
 -20   4   3  264.07   11.30
 -18  -4   3  184.68    8.60
 -18  -4   3  174.98    8.30
 -18   4   3  185.48    9.20
  18   4  -3  177.48    9.10
 -18   4   3  185.28    9.30
 -18   4   3  173.88    9.00
 -18   4   3  193.18    8.40
 -16  -4   3  653.13   27.30
  16  -4  -3  643.04   28.80
  16  -4  -3  648.94   29.80
 -16  -4   3  669.63   26.90
 -16  -4   3  652.53   27.90
  16   4  -3  668.03   28.60
 -16   4   3  663.93   27.30
 -16   4   3  660.03   28.00
 -16   4   3  636.84   30.30
  14  -4  -3  690.13   29.70
  14  -4  -3  696.13   30.60
  14  -4  -3  684.43   29.80
 -14  -4   3  688.73   28.90
 -14  -4   3  706.33   30.00
 -14  -4   3  668.73   29.60
 -14  -4   3  688.33   28.10
 -14   4   3  685.23   29.00
 -14   4   3  687.33   28.40
 -14   4   3  682.03   31.20
  14   4  -3  661.03   29.00
 -12  -4   3  412.76   19.20
 -12  -4   3  417.76   17.70
 -12  -4   3  448.36   18.40
  12  -4  -3  421.56   19.20
 -12  -4   3  413.46   18.90
  12  -4  -3  444.16   19.80
  12  -4  -3  432.26   19.10
 -12   4   3  430.86   20.60
  12   4  -3  423.96   18.60
 -12   4   3  421.26   18.40
 -12   4   3  443.76   18.00
 -10  -4   3 1001.00   41.90
 -10  -4   3 1023.20   40.40
  10  -4  -3 1003.40   41.60
 -10  -4   3 1000.60   40.90
 -10  -4   3  898.41   41.30
  10  -4  -3  983.60   42.10
  10  -4  -3 1017.10   41.80
 -10  -4   3 1032.10   42.20
  10   4  -3  891.81   41.20
 -10   4   3  984.30   43.00
 -10   4   3 1034.00   41.00
 -10   4   3 1033.00   40.70
  -8  -4   3  590.94   25.80
  -8  -4   3  600.74   24.20
  -8  -4   3  609.94   25.50
   8  -4  -3  588.24   25.40
   8  -4  -3  589.54   25.10
  -8  -4   3  613.24   24.60
  -8  -4   3  584.74   25.00
   8  -4  -3  598.34   25.50
   8   4  -3  585.74   25.00
  -8   4   3  545.85   24.30
  -8   4   3  597.44   24.60
  -8   4   3  558.54   26.40
   6  -4  -3 1413.86   52.99
   6  -4  -3 1247.98   52.59
  -6  -4   3 1228.08   53.39
  -6  -4   3 1267.87   52.09
  -6  -4   3 1305.47   51.89
  -6  -4   3 1310.17   52.99
   6  -4  -3 1270.37   52.79
   6  -4  -3 1227.18   51.79
  -6  -4   3 1283.27   52.49
   6   4  -3 1297.87   52.69
  -6   4   3 1246.18   52.09
  -6   4   3 1205.98   53.89
   4  -4  -3 2567.84  104.89
  -4  -4   3 2535.05  105.69
   4  -4  -3 2528.55  104.69
  -4  -4   3 2708.73  105.09
  -4  -4   3 2604.04  104.49
  -4  -4   3 2637.64  104.09
   4  -4  -3 2552.54  104.59
   4  -4  -3 2548.55  103.99
  -4  -4   3 2584.94  103.99
   4  -4  -3 2546.55  106.09
  -4   4   3 2667.13  104.09
  -4   4   3 2325.17  105.69
   4   4  -3 2617.04  104.79
  -2  -4   3 1167.98   47.90
  -2  -4   3 1117.89   49.20
  -2  -4   3 1115.99   47.50
   2  -4  -3 1156.78   48.10
  -2  -4   3 1216.08   48.60
   2  -4  -3 1102.29   48.00
   2  -4  -3 1176.98   47.60
   2  -4  -3 1172.78   49.60
   2   4  -3 1342.77   48.50
  -2   4   3 1112.09   47.50
   0  -4   3 1666.83   70.29
   0  -4  -3 1711.13   70.49
   0  -4   3 1799.12   72.39
   0  -4  -3 1707.93   70.89
   0  -4  -3 1604.64   72.29
   0  -4   3 1908.61   71.39
   0  -4  -3 1687.73   70.99
   0  -4  -3 1667.83   70.39
   0  -4   3 1887.21   70.89
   0   4   3 1721.73   70.89
  -2  -4  -3  602.74   27.90
  -2  -4  -3  636.74   29.20
  -2  -4  -3  617.34   27.50
   2  -4   3  776.62   27.90
   2  -4   3  759.72   28.50
  -2  -4  -3  612.84   27.40
  -2  -4  -3  586.64   27.80
  -2   4  -3  727.33   27.50
  -2   4  -3  697.73   29.30
  -4  -4  -3  111.29    6.50
   4  -4   3  123.39    5.30
   4  -4   3  122.19    6.00
  -4  -4  -3   95.79    4.90
  -4  -4  -3   96.09    5.40
  -4  -4  -3   93.99    5.00
  -4   4  -3  116.39    6.70
   4   4   3   94.99    5.40
  -4   4  -3  116.89    5.00
  -4   4  -3  115.79    5.10
  -6  -4  -3 2075.89   87.69
  -6  -4  -3 1932.51   86.19
   6  -4   3 2388.46   87.49
  -6  -4  -3 1962.80   86.59
   6  -4   3 2205.58   86.39
  -6  -4  -3 1908.81   85.89
  -6   4  -3 2094.69   86.29
  -6   4  -3 2385.26   86.09
   6   4   3 1978.40   86.59
  -6   4  -3 2300.67   88.39
  -8  -4  -3 1326.57   54.29
   8  -4   3 1336.97   54.39
  -8  -4  -3 1296.47   53.89
  -8  -4  -3 1277.47   54.69
  -8  -4  -3 1338.67   55.69
   8  -4   3 1324.77   55.39
   8   4   3 1244.88   54.49
  -8   4  -3 1349.07   53.99
  -8   4  -3 1268.97   54.29
  -8   4  -3 1492.85   56.69
 -10  -4  -3  716.93   29.50
 -10  -4  -3  708.03   30.60
 -10  -4  -3  704.63   30.00
  10  -4   3  744.13   31.40
 -10  -4  -3  734.53   31.30
 -10   4  -3  707.53   32.10
  10   4   3  693.73   30.10
 -10   4  -3  740.43   29.70
 -10   4  -3  721.53   30.20
 -12  -4  -3  381.96   16.50
 -12  -4  -3  387.06   16.20
  12  -4   3  386.06   17.90
 -12  -4  -3  376.36   17.10
 -12  -4  -3  386.96   17.40
 -12   4  -3  367.76   18.50
  12   4   3  362.26   16.40
 -12   4  -3  383.56   16.10
 -12   4  -3  376.96   16.70
 -14  -4  -3  288.87   12.90
 -14  -4  -3  269.47   13.70
 -14   4  -3  300.87   12.50
 -14   4  -3  283.97   13.20
 -16  -4  -3  495.95   22.80
 -16  -4  -3  499.75   21.60
 -16  -4  -3  489.85   21.90
 -16   4  -3  490.25   22.30
 -16   4  -3  538.65   21.40
 -16   4  -3  512.35   22.20
 -18  -4  -3  173.28    8.50
 -18  -4  -3  172.38    9.60
 -18   4  -3  190.48    9.60
 -18   4  -3  177.68    9.10
 -18   4  -3  184.08    8.30
 -20  -4  -3  284.07   14.70
 -20  -4  -3  317.47   13.70
 -20   4  -3  316.67   14.40
 -20   4  -3  300.87   14.70
 -20   4  -3  305.77   13.30
 -22   4  -3  262.37   12.40
 -22   4  -3  264.17   12.90
 -22   4  -3  254.87   11.50
 -24   4  -3  274.97   13.00
 -24   4  -3  282.37   13.40
 -26   4  -3  207.68   10.00
 -26   4  -3  200.18    9.60
 -29   5   3   49.10    3.20
 -27  -5   3    0.70    0.60
 -27   5   3   17.40    1.90
 -27   5   3    0.10    0.80
 -25  -5   3    8.90    1.30
 -25  -5   3    7.60    1.40
 -25   5   3    7.90    1.70
 -23  -5   3    1.80    0.60
 -23  -5   3    2.10    0.90
 -23  -5   3    2.00    0.80
 -23   5   3    2.50    1.10
 -23   5   3    2.10    0.70
 -23   5   3    1.10    1.10
 -21  -5   3    4.60    1.00
 -21  -5   3    6.10    0.90
 -21  -5   3    3.70    1.10
 -21   5   3    4.60    1.40
 -21   5   3    5.00    1.10
 -21   5   3    7.10    1.70
 -19  -5   3  164.28    8.00
 -19  -5   3  162.58    7.70
 -19  -5   3  161.38    7.30
 -19   5   3  170.98    7.80
 -19   5   3  158.38    8.60
 -19   5   3  162.88    8.60
 -17  -5   3  111.89    5.00
 -17  -5   3  110.39    5.60
 -17  -5   3  105.89    5.30
 -17  -5   3  108.99    6.70
 -17   5   3  102.49    6.40
 -17   5   3  103.79    5.30
 -17   5   3  100.89    6.10
 -17   5   3   97.49    6.00
 -15  -5   3  128.29    6.20
 -15  -5   3  140.99    7.70
 -15  -5   3  130.49    6.70
 -15  -5   3  134.59    6.00
 -15  -5   3  128.59    6.50
 -15   5   3  126.29    7.10
 -15   5   3  124.29    7.00
 -15   5   3  125.09    6.70
 -15   5   3  125.09    6.20
 -13  -5   3  155.08    9.00
  13  -5  -3  147.99    8.50
 -13  -5   3  165.58    7.10
 -13  -5   3  160.38    7.60
 -13  -5   3  141.19    9.60
  13  -5  -3  157.18    8.20
 -13  -5   3  160.08    6.90
  13   5  -3  150.08    8.00
 -13   5   3  146.59    9.90
 -13   5   3  156.88    7.60
 -13   5   3  145.99    7.10
  11  -5  -3  113.19    6.90
 -11  -5   3  117.99    5.80
 -11  -5   3  115.49    5.30
 -11  -5   3  120.69    6.40
  11  -5  -3  109.19    6.60
  11  -5  -3  112.29    6.30
 -11   5   3  108.79    5.50
  11   5  -3  112.29    6.30
 -11   5   3  107.39    7.90
 -11   5   3  106.69    5.70
  -9  -5   3  202.08    8.80
  -9  -5   3  185.18    9.80
  -9  -5   3  195.58    8.40
   9  -5  -3  191.48    9.40
  -9  -5   3  186.08   10.30
  -9  -5   3  187.18    9.30
   9  -5  -3  183.68    9.80
   9   5  -3  182.98    9.40
  -9   5   3  194.18    8.60
  -9   5   3  194.68    8.80
  -7  -5   3   84.39    4.30
  -7  -5   3   82.79    4.80
   7  -5  -3   84.89    4.80
  -7  -5   3   90.89    5.30
   7  -5  -3   81.49    5.10
  -7  -5   3   81.49    5.70
  -7  -5   3   83.29    4.00
  -7   5   3   81.39    4.20
   7   5  -3   80.89    4.90
  -5  -5   3  217.98    9.40
   5  -5  -3  209.78   10.20
  -5  -5   3  219.88    9.30
  -5  -5   3  201.38   11.20
  -5  -5   3  216.18   10.00
  -5  -5   3  214.18   10.50
   5  -5  -3  217.38   10.00
   5   5  -3  204.98   10.20
  -5   5   3  210.78    9.50
  -3  -5   3    1.70    0.50
   3  -5  -3    2.50    0.80
  -3  -5   3    1.80    1.10
   3  -5  -3    2.00    0.80
  -3  -5   3    2.00    0.60
  -3  -5   3    2.50    0.90
  -3  -5   3    2.80    0.80
   3  -5  -3    3.00    0.60
   3   5  -3    2.90    1.00
   1  -5  -3    1.40    0.50
  -1  -5   3    2.10    0.70
  -1  -5   3    1.30    0.80
   1  -5  -3    6.10    1.00
   1  -5  -3    1.80    0.80
  -1  -5   3    2.90    0.70
   1  -5  -3    3.50    1.40
  -1  -5  -3  511.05   23.00
  -1  -5  -3  511.65   22.30
  -1  -5  -3  531.65   22.40
   1  -5   3  534.75   22.80
   1  -5   3  588.14   23.50
  -1  -5  -3  537.15   24.70
   3  -5   3  209.08    8.80
  -3  -5  -3  181.28   10.30
   3  -5   3  211.18    9.60
  -3  -5  -3  171.28    8.20
  -3  -5  -3  173.18    8.30
  -3  -5  -3  171.58    8.80
   5  -5   3  309.87   12.20
  -5  -5  -3  240.98   12.20
  -5  -5  -3  234.78   11.70
   5  -5   3  292.77   12.90
  -5  -5  -3  237.28   13.40
  -5   5  -3  287.27   11.50
  -7  -5  -3  110.79    6.00
  -7  -5  -3  122.19    5.80
   7  -5   3  133.09    7.10
  -7  -5  -3  109.39    7.40
   7  -5   3  136.79    7.30
  -7  -5  -3  121.19    6.60
  -7   5  -3  126.39    8.30
  -7   5  -3  136.29    6.20
   7   5   3  113.49    6.50
  -7   5  -3  145.19    6.00
   9  -5   3  251.57   12.80
  -9  -5  -3  277.47   11.20
  -9  -5  -3  254.97   13.10
  -9  -5  -3  248.48   11.50
  -9  -5  -3  249.18   12.20
  -9   5  -3  262.47   14.10
   9   5   3  234.58   11.90
  -9   5  -3  274.37   11.70
 -11  -5  -3  137.49    6.10
 -11  -5  -3  121.79    6.50
 -11  -5  -3  138.99    6.00
 -11  -5  -3  125.99    7.50
 -11   5  -3  122.09    8.50
 -11   5  -3  123.79    6.60
 -11   5  -3  131.79    6.20
 -13  -5  -3  186.18    8.00
 -13  -5  -3  177.38    8.50
 -13  -5  -3  167.18    8.20
 -13  -5  -3  187.58    7.80
 -13  -5  -3  168.18    9.40
 -13   5  -3  167.08    8.70
 -13   5  -3  170.38    8.00
 -13   5  -3  164.58    8.70
 -13   5  -3  178.48    9.00
 -15  -5  -3  160.38    7.30
 -15  -5  -3  162.08    7.80
 -15  -5  -3  157.58    9.00
 -15  -5  -3  165.38    7.50
 -15   5  -3  165.88    8.60
 -15   5  -3  156.68    7.60
 -15   5  -3  160.78    8.40
 -17  -5  -3   38.70    2.80
 -17  -5  -3   39.40    3.70
 -17  -5  -3   35.40    2.20
 -17   5  -3   37.90    3.20
 -17   5  -3   37.50    3.30
 -17   5  -3   38.70    2.60
 -19  -5  -3   95.89    6.30
 -19  -5  -3   92.99    5.10
 -19  -5  -3   90.29    4.70
 -19   5  -3   93.79    5.90
 -19   5  -3  102.29    5.90
 -19   5  -3   94.69    5.00
 -21  -5  -3   67.69    5.00
 -21  -5  -3   71.39    4.10
 -21   5  -3   65.89    4.60
 -21   5  -3   68.79    4.80
 -21   5  -3   67.49    3.80
 -23  -5  -3   24.40    2.10
 -23   5  -3   22.20    2.40
 -23   5  -3   21.60    2.50
 -25   5  -3    9.70    1.70
 -25   5  -3    9.50    1.50
 -28   6   3   91.19    4.40
 -28   6   3   96.39    4.90
 -26  -6   3   74.99    3.90
 -26  -6   3   63.69    3.50
 -26   6   3   70.19    4.10
 -26   6   3   71.39    4.30
 -26   6   3   63.39    3.50
 -24  -6   3    7.70    1.10
 -24  -6   3    6.60    1.20
 -24   6   3    5.50    1.30
 -24   6   3    5.20    1.30
 -24   6   3    5.70    1.10
 -22  -6   3  132.39    6.40
 -22  -6   3  151.58    7.10
 -22  -6   3  140.99    6.80
 -22   6   3  148.19    7.70
 -22   6   3  138.09    6.80
 -22   6   3  133.99    7.40
 -22   6   3  134.59    6.60
 -20  -6   3  161.78    8.00
 -20  -6   3  164.48    7.80
 -20  -6   3  158.48    7.40
 -20  -6   3  156.48   11.80
 -20   6   3  163.28    8.60
 -20   6   3  168.98    8.70
 -20   6   3  169.98    7.70
 -20   6   3  159.78    7.80
 -18  -6   3  148.69    7.50
 -18  -6   3  147.19    6.90
 -18  -6   3  145.19    8.60
 -18  -6   3  150.78    7.20
 -18   6   3  150.58    8.10
 -18   6   3  154.48    8.20
 -18   6   3  151.78    7.10
 -18   6   3  144.69    7.30
 -16  -6   3  378.86   16.70
 -16  -6   3  383.16   16.20
 -16  -6   3  398.26   16.50
 -16  -6   3  378.46   18.20
 -16   6   3  383.66   17.50
 -16   6   3  372.86   17.30
 -16   6   3  367.76   16.30
 -16   6   3  371.86   16.50
 -14  -6   3   49.50    4.20
  14  -6  -3   51.39    2.90
 -14  -6   3   52.79    3.30
 -14  -6   3   50.89    3.00
 -14  -6   3   50.69    2.90
 -14   6   3   50.39    3.70
 -14   6   3   44.30    3.60
 -14   6   3   47.80    3.00
 -14   6   3   47.60    3.20
 -14   6   3   46.70    3.40
 -12  -6   3  139.39    8.20
 -12  -6   3  133.49    7.10
 -12  -6   3  141.99    6.60
 -12  -6   3  145.59    6.70
 -12  -6   3  146.19    7.00
  12  -6  -3  132.49    6.50
 -12   6   3  155.78    8.10
 -12   6   3  138.59    7.50
  10  -6  -3  159.28    7.70
 -10  -6   3  176.48    7.80
 -10  -6   3  174.38    9.50
 -10  -6   3  183.58    7.90
 -10  -6   3  165.18    8.20
   8  -6  -3  262.87   13.00
  -8  -6   3  271.67   12.20
   8  -6  -3  253.87   13.20
  -8  -6   3  285.87   13.50
  -8  -6   3  278.87   11.80
  -8  -6   3  272.67   11.70
   8   6  -3  265.47   13.20
   6  -6  -3   18.40    2.00
  -6  -6   3   16.40    1.60
  -6  -6   3   18.60    2.40
   6  -6  -3   20.70    4.30
  -6  -6   3   18.30    2.00
  -6  -6   3   16.50    2.70
  -6  -6   3   18.10    1.50
   6   6  -3   15.30    2.10
  -4  -6   3   97.69    6.10
  -4  -6   3   94.49    5.40
  -4  -6   3   95.69    4.90
   4  -6  -3   92.29    5.50
  -4  -6   3  103.39    4.90
  -2  -6   3   77.19    4.60
  -2  -6   3   88.69    5.40
   2  -6  -3   75.69    4.70
   0  -6  -3   23.70    1.80
   0  -6  -3   27.30    2.40
   0  -6   3   23.90    2.20
   0  -6   3   22.90    2.50
   0  -6  -3   27.70    2.00
   2  -6   3  100.69    5.60
   2  -6   3  101.99    6.20
  -2  -6  -3  109.59    5.20
  -2  -6  -3   99.49    5.80
  -2  -6  -3   97.29    7.20
  -2  -6  -3  105.19    5.20
  -4  -6  -3  161.78   10.40
  -4  -6  -3  166.38    8.40
  -4  -6  -3  178.18    8.30
   4  -6   3  207.68    9.00
   4  -6   3  198.78    9.80
  -4  -6  -3  173.88    9.10
  -6  -6  -3  200.48    8.80
  -6  -6  -3  201.68   10.50
  -6  -6  -3  187.08    9.10
  -6  -6  -3  213.38    9.00
  -6  -6  -3  182.48   11.10
  -8  -6  -3   99.29    5.60
  -8  -6  -3  111.19    5.20
  -8  -6  -3  110.79    5.30
  -8  -6  -3  107.69    6.80
 -10  -6  -3  109.89    6.50
 -10  -6  -3  122.09    6.10
 -10  -6  -3  119.99    7.70
 -10  -6  -3  119.39    6.30
 -10  -6  -3  132.49    6.20
 -10   6  -3  135.49    6.30
 -10   6  -3  118.49    6.90
 -10   6  -3  165.48    6.40
 -10   6  -3  140.29    7.10
 -12  -6  -3  148.49    7.00
 -12  -6  -3  140.39    7.20
 -12  -6  -3  158.98    7.10
 -12  -6  -3  133.89    8.50
 -12   6  -3  166.78    7.20
 -12   6  -3  141.09    7.80
 -12   6  -3  155.48    7.20
 -12   6  -3  137.19    7.80
 -14  -6  -3   37.70    3.90
 -14  -6  -3   42.80    2.60
 -14  -6  -3   40.60    3.00
 -14  -6  -3   44.40    2.80
 -14   6  -3   42.80    3.50
 -14   6  -3   44.40    2.90
 -14   6  -3   44.90    3.00
 -14   6  -3   42.80    3.50
 -16  -6  -3  377.36   15.90
 -16  -6  -3  367.56   16.20
 -16  -6  -3  371.06   17.90
 -16  -6  -3  365.86   15.70
 -16   6  -3  370.46   17.00
 -16   6  -3  356.66   16.90
 -16   6  -3  357.36   15.80
 -16   6  -3  360.56   16.00
 -18  -6  -3   76.79    5.60
 -18  -6  -3   76.19    4.40
 -18  -6  -3   76.19    3.90
 -18   6  -3   75.59    4.20
 -18   6  -3   77.39    4.40
 -18   6  -3   77.39    5.10
 -18   6  -3   76.09    5.10
 -20  -6  -3   75.89    4.20
 -20  -6  -3   72.19    5.30
 -20   6  -3   67.09    3.90
 -20   6  -3   66.29    4.60
 -20   6  -3   72.99    4.90
 -20   6  -3   73.69    4.80
 -22  -6  -3   62.89    3.70
 -22  -6  -3   63.69    4.60
 -22   6  -3   62.49    3.50
 -22   6  -3   70.09    4.30
 -22   6  -3   62.99    4.30
 -24  -6  -3   63.09    3.40
 -24   6  -3   59.29    3.80
 -24   6  -3   60.09    3.70
 -24   6  -3   56.29    3.10
 -27   7   3   41.60    2.20
 -25  -7   3   41.70    2.60
 -25  -7   3   40.30    2.40
 -25   7   3   39.70    2.30
 -25   7   3   37.30    2.80
 -25   7   3   43.10    2.90
 -23  -7   3   58.39    3.50
 -23  -7   3   61.89    3.40
 -23   7   3   57.39    3.90
 -23   7   3   60.49    4.00
 -23   7   3   59.79    3.30
 -21  -7   3  127.59    6.20
 -21  -7   3  131.59    6.50
 -21  -7   3  107.49    9.30
 -21   7   3  126.69    7.00
 -21   7   3  130.29    6.10
 -21   7   3  121.59    6.80
 -19  -7   3   20.50    2.80
 -19  -7   3   19.40    2.00
 -19  -7   3   17.60    1.60
 -19  -7   3   17.50    1.90
 -19   7   3   18.00    2.20
 -19   7   3   18.10    2.50
 -19   7   3   16.00    1.80
 -17  -7   3   12.10    1.70
 -17  -7   3   12.50    1.50
 -17  -7   3   12.60    2.50
 -17  -7   3   11.00    1.60
 -17   7   3   15.80    1.80
 -17   7   3   14.60    2.30
 -17   7   3   11.30    2.10
 -15  -7   3  129.59    6.50
 -15  -7   3  146.69    8.50
 -15  -7   3  130.99    6.80
 -15  -7   3  132.49    6.50
 -15   7   3  136.89    6.50
 -15   7   3  130.29    7.50
 -15   7   3  131.29    7.50
 -13  -7   3  565.94   23.60
 -13  -7   3  570.94   23.70
 -13  -7   3  604.74   26.10
 -13  -7   3  563.44   24.00
  13  -7  -3  535.95   23.40
 -13   7   3  539.65   23.50
 -13   7   3  577.64   24.80
 -13   7   3  518.05   24.60
 -11  -7   3   95.99    4.70
 -11  -7   3   86.09    4.90
 -11  -7   3   93.79    6.50
 -11  -7   3   94.59    4.80
  11  -7  -3   89.29    4.60
 -11   7   3   92.29    5.60
 -11   7   3   92.19    5.70
 -11   7   3   89.49    4.70
  -9  -7   3  234.68   10.20
  -9  -7   3  214.68   10.50
  -9  -7   3  224.48   10.30
  -9  -7   3  233.28   12.20
   9  -7  -3  204.28    9.80
  -9  -7   3  231.98   10.00
  -9   7   3  211.58    9.80
  -9   7   3  229.48   11.00
   7  -7  -3  252.37   11.30
  -7  -7   3  276.77   13.70
  -7  -7   3  262.07   11.70
  -7  -7   3  254.47   11.40
  -7   7   3  258.77   12.40
  -5  -7   3  202.88    9.00
  -5  -7   3  206.18    9.30
   5  -7  -3  194.18    9.00
  -5  -7   3  204.58   11.10
  -5   7   3  203.98    9.90
   3  -7  -3  273.17   12.20
  -3  -7   3  286.27   12.30
   3   7  -3  294.37   14.30
   1  -7  -3  196.58    9.10
  -1  -7   3  197.38    9.00
   1  -7  -3  217.18   11.40
   1   7  -3  214.88   11.10
  -1  -7  -3   97.19    6.70
   1  -7   3   91.49    4.70
  -1  -7  -3  113.49    6.10
  -1  -7  -3  103.09    4.90
  -1   7  -3  100.69    6.50
   3  -7   3  335.87   15.00
  -3  -7  -3  326.47   14.40
  -3  -7  -3  326.07   14.80
  -3  -7  -3  338.67   16.60
  -3  -7  -3  348.77   14.80
  -3   7  -3  338.17   16.30
  -5  -7  -3  167.78    8.50
   5  -7   3  190.88    8.70
  -5  -7  -3  166.18    8.30
  -5  -7  -3  174.68   10.20
  -5  -7  -3  173.98    8.10
  -5  -7  -3  181.88    8.50
  -5   7  -3  172.98    8.80
  -5   7  -3  199.88   10.10
  -5   7  -3  181.98    8.00
  -7  -7  -3   59.29    3.50
  -7  -7  -3   60.19    3.70
  -7  -7  -3   55.89    5.10
  -7  -7  -3   59.59    3.70
   7  -7   3   72.69    4.20
  -7   7  -3   70.79    3.60
  -7   7  -3   71.79    4.40
  -9  -7  -3  373.36   18.20
  -9  -7  -3  405.96   18.10
  -9  -7  -3  408.66   20.40
  -9  -7  -3  397.26   18.20
  -9   7  -3  452.05   19.10
  -9   7  -3  456.75   18.00
  -9   7  -3  470.15   19.40
 -11  -7  -3  244.48   11.30
 -11  -7  -3  234.78   11.40
 -11  -7  -3  243.48   13.40
 -11  -7  -3  247.78   11.20
 -11   7  -3  290.57   11.20
 -11   7  -3  253.47   12.20
 -11   7  -3  229.68   12.10
 -13  -7  -3  104.19    5.40
 -13  -7  -3  107.19    5.70
 -13  -7  -3  109.39    7.30
 -13  -7  -3  107.79    5.40
 -13   7  -3  114.09    5.40
 -13   7  -3  101.49    6.30
 -13   7  -3   93.89    6.10
 -15  -7  -3  171.08    8.00
 -15  -7  -3  176.38    8.30
 -15  -7  -3  164.78    7.90
 -15  -7  -3  168.48    9.90
 -15   7  -3  168.68    8.90
 -15   7  -3  162.78    8.90
 -15   7  -3  169.08    7.90
 -17  -7  -3   67.99    4.00
 -17  -7  -3   62.09    3.50
 -17  -7  -3   62.99    3.70
 -17  -7  -3   66.49    5.30
 -17   7  -3   59.49    4.40
 -17   7  -3   65.59    3.60
 -17   7  -3   61.29    4.40
 -19  -7  -3   74.09    4.40
 -19  -7  -3   94.89    5.80
 -19   7  -3   73.69    4.10
 -19   7  -3   78.79    4.90
 -19   7  -3   76.69    5.00
 -21  -7  -3  112.99    6.80
  21  -7   3  120.69    6.20
 -21  -7  -3  124.99    6.00
 -21   7  -3  118.79    5.60
 -21   7  -3  119.99    6.50
  23  -7   3  194.98    8.70
 -23  -7  -3  188.98    8.50
 -23   7  -3  188.98    9.00
 -23   7  -3  180.08    8.20
  24  -8  -3    2.60    0.80
 -24  -8   3    0.90    0.50
 -24   8   3    1.40    0.60
 -24   8   3    1.10    0.40
 -22  -8   3   18.20    1.70
  22  -8  -3   17.20    1.80
 -22  -8   3   19.00    1.50
 -22   8   3   17.50    1.80
 -22   8   3   17.30    1.40
 -20  -8   3    4.80    1.00
 -20  -8   3    5.00    1.10
 -20   8   3    4.50    1.20
  20   8  -3    3.40    1.40
 -20   8   3    4.40    0.90
 -20   8   3    3.20    1.10
 -18  -8   3    0.10    1.00
 -18  -8   3    2.50    0.90
 -18  -8   3    0.40    0.60
 -18   8   3    1.50    1.00
 -18   8   3    0.60    0.60
 -18   8   3    0.60    0.80
 -16  -8   3   26.40    2.40
 -16  -8   3   32.30    2.30
 -16  -8   3   28.00    2.20
 -16  -8   3   30.10    3.40
 -16   8   3   32.10    3.00
 -16   8   3   32.30    2.20
 -16   8   3   29.40    2.90
 -14  -8   3    4.50    1.80
 -14  -8   3    4.20    1.10
 -14  -8   3    3.10    0.90
 -14  -8   3    2.00    0.80
 -14   8   3    5.60    1.60
 -14   8   3    2.20    1.30
 -14   8   3    3.70    1.00
 -12  -8   3   99.09    5.10
 -12  -8   3   95.79    5.20
 -12  -8   3   99.69    5.40
 -12  -8   3   95.89    6.80
  12  -8  -3   97.49    4.90
 -12   8   3   96.59    6.00
 -12   8   3   99.89    4.90
 -10  -8   3    5.10    1.20
 -10  -8   3    4.20    1.00
 -10  -8   3    5.90    2.10
 -10  -8   3    3.30    0.90
  10  -8  -3    3.20    0.80
 -10   8   3    4.20    0.90
 -10   8   3    2.70    1.20
  -8  -8   3    2.00    0.90
  -8  -8   3    2.40    0.80
   8  -8  -3    3.20    0.80
  -8  -8   3    3.40    1.80
  -8   8   3    2.20    1.10
   6  -8  -3    5.90    1.10
  -6  -8   3    6.60    1.10
   6   8  -3    7.20    2.20
  -6   8   3    4.50    1.40
   4  -8  -3    1.90    0.70
  -4  -8   3    0.90    0.60
   4   8  -3    1.70    1.40
  -4   8   3    0.30    0.90
  -2  -8   3    1.00    0.60
   2  -8  -3    1.90    0.70
   2   8  -3    0.60    1.20
  -2   8   3    2.20    1.20
   0  -8   3    8.60    1.20
   0  -8  -3    6.70    1.10
   0  -8  -3    9.10    2.50
   0   8  -3    6.10    1.90
   0   8   3    6.90    1.60
  -2  -8  -3   58.39    5.30
  -2  -8  -3   62.19    3.50
   2  -8   3   57.79    3.90
   2  -8   3   70.99    3.50
  -2   8  -3   64.09    5.20
  -4  -8  -3    3.40    1.90
  -4  -8  -3    1.20    0.80
  -4  -8  -3    1.40    0.80
   4  -8   3    2.30    1.10
  -4   8  -3    1.50    1.50
  -6  -8  -3    1.00    0.70
  -6  -8  -3    1.50    0.90
   6  -8   3    2.00    1.10
  -6  -8  -3    1.30    1.40
  -6  -8  -3    1.50    0.80
  -6   8  -3    1.60    1.00
  -8  -8  -3   21.20    1.90
  -8  -8  -3   19.00    2.00
  -8  -8  -3   17.80    1.90
  -8  -8  -3   20.80    3.50
   8  -8   3   25.20    2.40
  -8   8  -3   20.70    1.80
  -8   8  -3   23.70    2.50
 -10  -8  -3   -0.30    0.60
 -10  -8  -3   -0.10    0.50
 -10  -8  -3    0.90    1.40
 -10  -8  -3    0.30    0.60
  10  -8   3    1.00    0.90
 -10   8  -3    0.60    0.70
 -10   8  -3    0.90    1.00
 -12  -8  -3   14.60    2.90
 -12  -8  -3   14.20    1.60
 -12  -8  -3   14.80    1.90
 -12  -8  -3   15.90    1.70
  12  -8   3   12.90    2.00
 -12   8  -3   15.10    2.30
 -12   8  -3   16.20    1.80
 -14  -8  -3    3.10    1.50
 -14  -8  -3    2.30    0.80
  14  -8   3    3.10    1.10
 -14  -8  -3    3.00    0.80
 -14  -8  -3    0.90    0.70
 -14   8  -3    2.30    1.20
 -14   8  -3    4.20    1.00
 -16  -8  -3    5.50    1.10
  16  -8   3    5.60    1.20
 -16  -8  -3    6.70    1.20
 -16  -8  -3    7.50    2.00
 -16   8  -3    5.90    1.10
 -16   8  -3    6.40    1.50
 -18  -8  -3    0.80    0.70
  18  -8   3    0.10    0.60
 -18  -8  -3    0.10    0.90
 -18  -8  -3    1.00    0.60
 -18   8  -3    0.30    0.60
 -18   8  -3   -0.60    0.60
 -20  -8  -3    1.20    1.00
 -20  -8  -3    1.10    0.70
  20  -8   3    0.50    0.50
 -20   8  -3    0.10    0.70
 -20   8  -3    0.50    0.50
 -22   8  -3    5.30    0.80
 -21  -9   3  131.49    6.00
 -21   9   3  123.19    6.20
 -19  -9   3  163.58    7.30
 -19  -9   3  157.08    7.10
 -19   9   3  152.28    7.50
  19   9  -3  145.49    8.10
 -17  -9   3  150.08    6.90
 -17  -9   3  144.29    6.60
  17   9  -3  125.99    7.80
 -17   9   3  142.79    7.30
 -15  -9   3  363.86   16.10
 -15  -9   3  373.66   15.80
 -15   9   3  371.66   16.70
  15   9  -3  357.26   17.50
 -13  -9   3  355.06   16.20
 -13  -9   3  375.46   16.00
 -13   9   3  369.86   16.90
  13   9  -3  380.66   18.00
  11  -9  -3  259.67   11.50
 -11  -9   3  265.07   11.70
  11   9  -3  266.17   13.80
 -11   9   3  263.87   12.70
  -9  -9   3  182.08    8.30
   9  -9  -3  168.88    8.10
   9   9  -3  187.78   10.60
  -9   9   3  180.28    9.30
   7  -9  -3  311.47   13.50
  -7  -9   3  312.77   13.60
   7   9  -3  313.27   15.90
  -7   9   3  305.27   14.60
   5  -9  -3  173.68    8.00
  -5  -9   3  171.98    8.10
  -5   9   3  171.28    9.00
   5   9  -3  181.28   10.30
  -3  -9   3  241.98   10.70
   3  -9  -3  241.18   10.80
  -3   9   3  245.78   11.70
   3   9  -3  233.28   12.90
  -1  -9   3  211.98    9.50
   1  -9  -3  214.68    9.60
   1   9  -3  203.58   11.60
   1  -9   3  140.29    6.40
  -1  -9  -3  137.09    6.60
   1   9   3  134.99    8.40
  -1   9  -3  130.59    8.30
  -3  -9  -3  127.99    6.20
  -3   9  -3  120.49    7.70
   5  -9   3  183.08    8.70
  -5  -9  -3  174.38   10.50
  -5  -9  -3  165.48    8.10
   7  -9   3  298.57   12.60
  -7  -9  -3  265.17   12.00
  -7  -9  -3  263.27   14.40
  -7   9  -3  253.47   12.60
  -9  -9  -3  409.06   19.90
  -9  -9  -3  403.86   17.30
  -9  -9  -3  363.06   17.60
  -9  -9  -3  385.66   17.50
   9  -9   3  455.75   18.00
  -9   9  -3  400.46   18.00
 -11  -9  -3  277.07   14.50
 -11  -9  -3  273.27   12.30
 -11  -9  -3  254.87   12.40
  11  -9   3  293.17   12.80
 -11   9  -3  293.77   13.10
 -13  -9  -3  200.58    9.20
  13  -9   3  186.58    9.60
 -13  -9  -3  199.08   11.10
 -13  -9  -3  196.48    9.50
 -13   9  -3  243.08   10.20
  15  -9   3  236.38   11.30
 -15  -9  -3  246.38   11.00
 -15  -9  -3  253.97   11.30
 -15  -9  -3  248.98   12.70
 -15   9  -3  272.57   11.80
 -17  -9  -3  113.89    6.70
  17  -9   3  118.99    5.80
 -17  -9  -3  119.49    5.80
 -17   9  -3  119.89    6.10
 -16 -10   3   93.49    4.80
 -16 -10   3   93.29    4.50
 -16  10   3   91.89    4.90
  16  10  -3   98.79    5.90
 -14 -10   3   49.40    2.70
 -14  10   3   43.10    3.10
  14  10  -3   48.00    3.80
 -12 -10   3   25.60    1.90
 -12  10   3   26.20    2.40
  12  10  -3   30.40    3.10
 -10 -10   3   95.59    4.60
  10 -10  -3   93.09    4.40
 -10  10   3   79.59    5.00
  10  10  -3   92.59    6.20
  -8 -10   3  191.98    8.70
   8 -10  -3  195.58    8.70
  -8  10   3  192.78    9.50
   8  10  -3  194.78   10.70
   6 -10  -3  142.39    6.70
  -6 -10   3  142.99    6.70
  -6  10   3  141.19    7.40
   6  10  -3  142.99    8.60
   4 -10  -3   86.09    4.40
  -4 -10   3   86.29    4.30
   4  10  -3   81.79    6.10
  -4  10   3   81.19    4.90
   2 -10  -3  209.28    9.20
  -2 -10   3  195.08    9.00
   2  10  -3  200.28   11.00
   0 -10   3  108.49    5.20
   0 -10  -3  109.79    5.40
   0  10  -3  103.39    6.80
  -2 -10  -3  112.59    5.40
  -2  10  -3   99.59    6.70
   2  10   3  110.79    6.90
  -4 -10  -3  126.29    6.10
   4  10   3  125.89    7.70
  -6 -10  -3  104.39    5.00
   6  10   3   93.99    6.50
  -8 -10  -3   60.19    3.30
   8  10   3   60.99    4.80
 -10 -10  -3   27.30    1.90
  10 -10   3   31.60    2.40
 -10  10  -3   25.10    2.20
  10  10   3   27.60    3.00
 -12 -10  -3  114.19    5.50
 -12 -10  -3  111.09    5.60
  12 -10   3  117.29    5.80
 -12  10  -3  127.59    6.00
  12  10   3  115.59    6.90
  -9  11   3   48.40    3.40
   9  11  -3   51.19    3.80
  -7 -11   3   42.20    2.40
   7  11  -3   41.30    3.50
   5 -11  -3   33.10    2.00
  -5 -11   3   32.10    1.90
   5  11  -3   28.00    3.00
   3 -11  -3   16.70    1.40
  -3 -11   3   14.50    1.30
   3  11  -3   18.30    2.30
   1 -11  -3   65.49    3.40
   1  11  -3   64.19    4.40
  -1 -11  -3   92.59    4.50
  -3 -11  -3   53.19    2.90
  -5 -11  -3   20.40    1.50
 -30   0   4   77.99    4.50
 -28   0   4  129.09    6.80
 -26   0   4  871.61   36.90
 -24   0   4  291.27   13.50
 -22   0   4  210.58    9.80
 -22   0   4  194.48    9.30
 -20   0   4  394.86   17.50
 -20   0   4  421.56   18.40
 -20   0   4  397.56   17.90
 -18   0   4  308.47   13.80
  18   0  -4  310.37   15.60
  18   0  -4  309.77   15.40
 -18   0   4  313.07   14.20
  16   0  -4 1449.76   59.69
 -16   0   4 1468.75   59.69
 -16   0   4 1426.56   60.19
 -16   0   4 1462.95   60.99
  16   0  -4 1451.05   61.29
  16   0  -4 1481.45   61.49
 -14   0   4  183.18    9.30
  14   0  -4  180.68    8.40
 -14   0   4  180.78    8.40
  14   0  -4  201.58    9.70
 -14   0   4  191.18    9.00
 -12   0   4  457.55   19.10
 -12   0   4  432.46   18.40
 -12   0   4  442.56   19.30
  12   0  -4  421.26   19.40
  12   0  -4  435.66   18.40
 -10   0   4 3466.65  136.39
  10   0  -4 3446.66  135.59
 -10   0   4 3373.16  135.59
  10   0  -4 3217.98  136.39
 -10   0   4 3264.67  137.09
   8   0  -4 9406.06  383.96
  -8   0   4 9632.64  383.96
  -8   0   4 9913.01  388.46
  -8   0   4 9598.24  386.56
   8   0  -4 8845.21  385.46
  -8   0   4 8955.40  386.66
   8   0  -4 9999.00  384.06
  -6   0   4   41.60    2.10
   6   0  -4   44.20    2.20
  -6   0   4   43.40    2.50
  -6   0   4   38.70    2.60
   6   0  -4   43.10    2.60
  -6   0   4   52.39    2.90
   6   0  -4   41.50    2.20
  -4   0   4  136.19    6.50
   4   0  -4  138.49    6.00
  -4   0   4  127.89    6.90
   4   0  -4  129.99    6.10
   4   0  -4  148.79    6.60
  -4   0   4  128.09    5.70
  -4   0   4  132.79    6.00
  -2   0   4  632.34   25.70
  -2   0   4  618.94   26.40
  -2   0   4  616.74   25.60
   2   0  -4  643.84   25.80
   2   0  -4  595.34   25.70
   2   0  -4  706.83   26.50
   2   0  -4  591.34   25.70
   0   0   4  505.65   19.40
   0   0  -4  491.95   20.20
   0   0  -4  454.05   20.40
   0   0  -4  496.95   19.30
   0   0   4  429.16   20.20
   0   0  -4  481.25   19.50
   0   0   4  459.55   19.50
   0   0   4  470.95   19.50
   0   0  -4  507.75   19.60
  -2   0  -4 4484.15  179.58
  -2   0  -4 4059.09  176.88
   2   0   4 4969.80  178.18
   2   0   4 4174.78  177.28
  -2   0  -4 4294.77  179.48
   2   0   4 4290.87  177.78
  -4   0  -4  473.45   20.50
   4   0   4  482.75   19.80
  -4   0  -4  427.66   20.00
  -4   0  -4  472.65   19.60
   4   0   4  491.95   19.90
   4   0   4  536.35   19.70
   6   0   4 2017.40   77.69
  -6   0  -4 1863.41   77.79
  -6   0  -4 1884.51   78.19
   6   0   4 1968.30   77.79
  -6   0  -4 1820.32   77.29
  -6   0  -4 1930.61   77.69
  -8   0  -4 1802.82   73.29
  -8   0  -4 1808.22   72.79
   8   0   4 1806.52   73.39
   8   0   4 1890.01   73.29
  -8   0  -4 1643.04   73.39
  -8   0  -4 1846.32   73.19
  10   0   4 1312.37   53.99
 -10   0  -4 1284.77   53.59
 -10   0  -4 1329.27   53.59
 -12   0  -4   74.99    4.10
  12   0   4   76.09    4.50
 -14   0  -4  500.35   21.50
  16   0   4  690.23   29.40
 -18   0  -4  155.18    8.70
  18   0   4  170.48    8.40
 -20   0  -4  330.57   15.70
 -31   1   4   54.09    3.40
 -29   1   4   61.59    4.00
 -27  -1   4   46.60    3.30
 -27   1   4   49.00    3.50
 -27   1   4   43.00    2.50
 -25  -1   4    7.90    1.60
 -25   1   4   10.60    1.90
 -25   1   4    9.80    1.00
 -23  -1   4  244.88   11.00
 -23  -1   4  249.28   11.70
 -23   1   4  243.08   11.80
 -23   1   4  252.27   10.60
 -21  -1   4  302.07   13.20
 -21   1   4  305.97   14.00
  19  -1  -4   66.99    3.90
  19  -1  -4   67.79    5.10
  19  -1  -4   66.39    5.40
 -19  -1   4   71.79    5.10
 -19   1   4   66.09    4.10
  19   1  -4   71.89    5.50
  19   1  -4   69.69    4.10
  19   1  -4   71.09    5.40
 -19   1   4   72.59    4.80
  17  -1  -4  225.88   11.60
 -17  -1   4  221.68   11.30
  17  -1  -4  205.28   10.00
  17  -1  -4  221.68   11.80
  17   1  -4  227.98   11.70
 -17   1   4  243.78   11.20
 -17   1   4  225.58   10.30
  17   1  -4  233.88   10.30
 -15  -1   4  496.65   21.10
 -15  -1   4  500.55   22.30
  15  -1  -4  519.05   22.90
 -15  -1   4  497.85   21.70
  15  -1  -4  516.05   22.60
  15  -1  -4  468.45   21.10
 -15   1   4  509.85   22.20
  15   1  -4  514.05   21.30
  15   1  -4  519.15   22.70
 -15   1   4  509.15   21.40
  13  -1  -4  234.58   11.30
 -13  -1   4  227.88   10.40
  13  -1  -4  230.38   10.00
  13  -1  -4  222.08   11.00
 -13  -1   4  226.98   10.60
 -13  -1   4  211.38    9.80
  13  -1  -4  218.68    9.90
 -13  -1   4  245.98   10.90
  13   1  -4  223.98   11.00
 -13   1   4  222.88   10.00
 -13   1   4  225.48   10.80
 -13   1   4  231.08   11.00
  13   1  -4  231.38   10.00
 -11  -1   4  172.98    8.00
 -11  -1   4  161.18    7.40
 -11  -1   4  170.78    8.00
  11  -1  -4  171.38    8.60
  11  -1  -4  170.28    7.50
 -11  -1   4  162.88    8.10
 -11  -1   4  175.58    8.30
  11  -1  -4  164.68    7.60
  11  -1  -4  181.38    8.60
  11   1  -4  175.88    7.60
 -11   1   4  171.98    8.30
 -11   1   4  165.28    7.60
 -11   1   4  172.28    8.30
  -9  -1   4   10.80    1.40
  -9  -1   4   13.90    1.30
  -9  -1   4   13.20    1.40
   9  -1  -4   13.70    1.10
   9  -1  -4   13.10    1.20
   9  -1  -4   13.30    1.70
  -9  -1   4   14.90    1.50
  -9  -1   4   13.00    0.90
   9   1  -4   13.20    1.20
  -9   1   4   12.40    1.40
  -9   1   4   16.20    1.50
  -9   1   4   14.70    1.60
  -9   1   4   16.20    1.10
  -7  -1   4   55.29    2.90
   7  -1  -4   54.79    3.20
  -7  -1   4   52.99    3.00
   7  -1  -4   53.79    2.70
  -7  -1   4   52.19    2.50
   7  -1  -4   53.89    2.70
  -7  -1   4   52.79    3.00
  -7  -1   4   47.90    3.20
   7   1  -4   56.89    2.70
  -7   1   4   55.09    3.30
  -7   1   4   53.79    3.00
  -7   1   4   53.29    2.60
   7   1  -4   53.69    2.70
  -7   1   4   48.60    3.10
   5  -1  -4   42.70    2.30
   5  -1  -4   44.40    2.80
  -5  -1   4   45.80    2.70
   5  -1  -4   43.60    2.40
  -5  -1   4   42.70    2.80
  -5  -1   4   46.40    2.40
  -5  -1   4   46.20    2.60
  -5  -1   4   43.50    2.10
   5  -1  -4   47.10    2.60
   5   1  -4   41.20    2.80
  -5   1   4   44.40    2.20
  -5   1   4   46.90    2.50
   5   1  -4   44.70    2.20
   5   1  -4   49.20    2.40
  -5   1   4   47.10    2.90
  -3  -1   4 1184.58   47.80
  -3  -1   4 1202.28   47.40
  -3  -1   4 1179.78   47.20
   3  -1  -4 1129.89   47.10
  -3  -1   4 1123.19   47.00
   3  -1  -4 1116.09   47.40
   3  -1  -4 1131.79   47.30
   3  -1  -4 1246.28   48.00
  -3   1   4 1161.08   47.20
   3   1  -4 1122.49   47.10
  -3   1   4 1060.49   47.80
   3   1  -4 1238.08   47.90
   3   1  -4 1232.68   47.40
  -3   1   4 1149.08   47.20
  -1  -1   4   28.40    1.30
  -1  -1   4   26.80    2.00
  -1  -1   4   24.50    1.30
   1  -1  -4   25.00    1.40
   1  -1  -4   25.20    1.20
  -1  -1   4   25.40    1.60
   1  -1  -4   27.00    1.60
   1  -1  -4   25.90    1.30
   1  -1  -4   29.50    2.20
  -1   1   4   26.20    1.90
   1   1  -4   28.60    1.60
   1   1  -4   27.50    1.40
  -1   1   4   25.90    1.40
   1   1  -4   30.50    2.00
   1  -1   4   14.50    0.80
  -1  -1  -4   13.20    1.30
   1  -1   4   14.40    1.00
   1  -1   4   17.20    1.60
  -1  -1  -4   16.60    1.70
   1  -1   4   14.30    1.10
  -1  -1  -4   14.70    0.90
  -1  -1  -4   14.40    0.90
  -1   1  -4   15.20    1.40
   1   1   4   16.20    1.00
   1   1   4   15.20    1.30
  -1   1  -4   15.60    0.80
  -1   1  -4   17.00    0.90
   1   1   4   17.00    1.10
  -1   1  -4   16.30    1.10
  -3  -1  -4  125.89    5.50
  -3  -1  -4  147.99    6.40
   3  -1   4  120.09    5.30
   3  -1   4  126.99    5.70
   3  -1   4  129.89    5.80
  -3  -1  -4  126.59    5.50
  -3  -1  -4  123.79    5.90
  -3   1  -4  118.99    5.30
  -3   1  -4  127.79    5.60
  -3   1  -4  118.89    6.20
   3   1   4  131.09    5.60
  -3   1  -4  125.69    6.10
   3   1   4  140.79    5.50
   3   1   4  128.39    5.40
   3   1   4  127.29    5.50
  -5  -1  -4  246.98   10.00
  -5  -1  -4  250.87   10.60
  -5  -1  -4  234.98    9.90
   5  -1   4  227.08    9.80
   5  -1   4  234.58   10.00
  -5  -1  -4  238.28   10.30
   5  -1   4  241.58   10.40
  -5   1  -4  230.08   10.50
  -5   1  -4  220.78   10.60
   5   1   4  235.98   10.00
  -5   1  -4  231.58    9.60
   5   1   4  230.18   10.00
  -5   1  -4  241.18   10.10
  -7  -1  -4    3.70    0.80
  -7  -1  -4    3.90    0.70
  -7  -1  -4    1.30    0.40
   7  -1   4    2.10    0.70
  -7  -1  -4    2.40    0.60
  -7   1  -4    3.00    0.70
   7   1   4    2.80    0.60
   7   1   4    2.60    0.60
  -7   1  -4    4.00    0.90
  -9  -1  -4  108.29    5.20
  -9  -1  -4  100.19    4.80
   9  -1   4  106.59    5.60
  -9  -1  -4  106.29    5.20
  -9   1  -4  102.69    5.40
   9   1   4  108.89    5.30
  -9   1  -4  107.39    5.20
   9   1   4  109.19    5.00
  11  -1   4  211.48   10.10
 -11  -1  -4  208.18    9.20
 -11   1  -4  207.28    9.90
  11   1   4  216.68    9.50
 -11   1  -4  212.48    9.60
  13  -1   4  322.27   15.00
  13   1   4  329.87   14.10
 -13   1  -4  317.67   14.60
 -13   1  -4  321.27   14.30
  15  -1   4   98.59    6.00
 -15   1  -4   91.79    5.40
 -15   1  -4   98.09    5.40
  15   1   4   96.09    5.10
 -17   1  -4   61.49    4.10
  17   1   4   70.09    4.90
 -19   1  -4   60.29    4.50
 -21   1  -4   22.40    2.80
 -23   1  -4    2.40    1.30
 -32   2   4  100.79    5.10
 -30   2   4   62.99    3.90
 -28   2   4    5.10    1.30
 -28   2   4    6.40    1.00
 -26   2   4   57.39    3.90
 -26   2   4   52.79    3.00
 -24  -2   4   53.99    3.30
 -24   2   4   56.69    3.10
 -24   2   4   55.49    3.90
 -22  -2   4   70.19    3.90
 -22   2   4   73.79    4.50
 -22   2   4   67.29    3.60
 -20  -2   4  181.68    8.40
  20   2  -4  176.28    9.00
 -20   2   4  190.98    9.20
 -20   2   4  190.58    8.20
 -20   2   4  183.28    9.30
 -18  -2   4  183.98    9.90
  18  -2  -4  188.08   10.50
 -18  -2   4  180.68    8.90
  18  -2  -4  174.88    8.80
  18  -2  -4  183.38    9.90
 -18   2   4  192.68   10.10
  18   2  -4  179.78   10.20
  18   2  -4  180.48    8.80
 -18   2   4  181.28    8.90
 -18   2   4  190.88    8.00
 -16  -2   4  330.17   15.30
 -16  -2   4  333.27   15.00
 -16  -2   4  318.27   15.50
  16  -2  -4  341.87   16.30
  16  -2  -4  314.67   14.60
  16  -2  -4  350.46   15.80
 -16   2   4  328.77   14.70
  16   2  -4  330.57   14.60
  16   2  -4  329.77   16.00
 -16   2   4  331.87   13.90
 -16   2   4  350.46   16.10
 -14  -2   4  414.66   19.00
  14  -2  -4  411.46   18.60
 -14  -2   4  405.26   19.30
  14  -2  -4  445.96   19.60
  14  -2  -4  437.76   19.90
 -14  -2   4  436.76   18.90
 -14   2   4  432.86   18.00
  14   2  -4  446.36   18.60
 -14   2   4  464.95   19.90
 -14   2   4  442.76   18.60
 -12  -2   4  459.95   19.60
 -12  -2   4  449.06   19.60
 -12  -2   4  473.05   20.00
  12  -2  -4  444.16   19.00
  12  -2  -4  458.95   20.10
 -12  -2   4  441.56   19.10
  12  -2  -4  442.76   19.30
  12  -2  -4  449.26   20.30
 -12   2   4  462.95   19.20
 -12   2   4  456.35   18.80
 -12   2   4  458.45   20.40
  10  -2  -4   49.20    2.90
 -10  -2   4   52.59    2.80
 -10  -2   4   51.99    3.10
  10  -2  -4   53.69    3.40
  10  -2  -4   50.89    3.40
 -10  -2   4   50.29    3.30
 -10  -2   4   50.59    3.20
  10  -2  -4   49.80    2.70
  10   2  -4   53.29    2.80
 -10   2   4   51.99    3.60
 -10   2   4   47.10    2.70
  -8  -2   4  768.22   30.60
   8  -2  -4  761.92   31.10
  -8  -2   4  730.43   30.90
  -8  -2   4  772.52   30.30
   8  -2  -4  765.72   30.90
  -8  -2   4  707.43   29.90
   8  -2  -4  674.63   30.60
  -8  -2   4  768.92   31.00
   8  -2  -4  714.23   30.20
  -8  -2   4  639.64   31.00
   8   2  -4  809.52   30.60
  -8   2   4  753.12   31.50
  -8   2   4  737.03   30.30
  -6  -2   4  157.08    7.30
   6  -2  -4  160.58    7.30
  -6  -2   4  158.28    7.50
   6  -2  -4  159.08    7.20
  -6  -2   4  144.69    6.40
   6  -2  -4  152.88    6.70
   6  -2  -4  157.28    7.70
   6  -2  -4  156.08    7.10
  -6  -2   4  161.68    7.00
  -6  -2   4  141.99    7.50
  -6  -2   4  155.48    6.80
  -6   2   4  159.58    7.80
  -6   2   4  160.48    6.80
   6   2  -4  166.38    7.10
  -4  -2   4   31.00    1.80
   4  -2  -4   28.70    1.60
   4  -2  -4   29.50    1.90
  -4  -2   4   30.80    2.00
  -4  -2   4   27.70    1.60
   4  -2  -4   28.80    1.80
   4  -2  -4   29.70    2.40
  -4  -2   4   27.50    1.40
  -4  -2   4   30.80    2.30
   4  -2  -4   31.80    1.90
   4   2  -4   27.80    1.80
  -4   2   4   32.30    1.70
  -4   2   4   29.30    2.30
   4   2  -4   28.20    2.30
  -2  -2   4  150.38    7.40
   2  -2  -4  148.19    6.90
  -2  -2   4  155.88    6.40
  -2  -2   4  157.78    7.00
   2  -2  -4  142.69    6.50
   2  -2  -4  159.28    7.60
   2  -2  -4  156.38    6.80
  -2  -2   4  172.18    6.60
   2  -2  -4  145.19    6.50
   2   2  -4  145.69    7.30
  -2   2   4  148.39    6.50
  -2   2   4  137.99    7.30
   2   2  -4  164.48    6.90
   2   2  -4  144.19    6.50
   0  -2  -4    5.20    0.60
   0  -2   4    4.80    0.80
   0  -2   4    6.50    0.60
   0  -2   4    5.80    0.60
   0  -2  -4    4.00    0.60
   0  -2  -4    4.20    0.50
   0  -2  -4    4.90    0.70
   0  -2   4    5.30    1.20
   0  -2  -4    5.40    1.10
   0   2   4    4.70    1.00
   0   2  -4    4.60    0.50
   0   2  -4    4.70    0.70
   0   2  -4    5.40    1.20
   0   2   4    4.30    0.60
   2  -2   4  824.92   33.20
  -2  -2  -4  814.72   33.10
   2  -2   4  784.32   32.00
  -2  -2  -4  717.63   32.80
  -2  -2  -4  769.22   32.10
   2  -2   4  749.42   32.50
  -2  -2  -4  786.12   32.20
  -2  -2  -4  774.12   31.90
   2   2   4  821.12   32.50
  -2   2  -4  792.82   31.90
   2   2   4  730.53   31.80
   2   2   4  787.12   32.10
  -2   2  -4  760.52   32.10
  -2   2  -4  851.61   32.40
  -2   2  -4  848.52   33.10
  -4  -2  -4  108.69    5.60
  -4  -2  -4  110.29    5.00
   4  -2   4  108.89    4.90
  -4  -2  -4  126.79    6.00
  -4  -2  -4  110.39    4.90
   4  -2   4  113.89    5.60
  -4   2  -4  108.59    5.10
   4   2   4  119.49    5.20
  -4   2  -4  106.79    5.80
   4   2   4  109.39    5.00
   4   2   4  120.99    5.10
   6  -2   4  337.87   14.10
  -6  -2  -4  342.07   14.30
  -6  -2  -4  342.27   14.20
  -6  -2  -4  327.87   14.90
  -6  -2  -4  364.76   15.00
   6  -2   4  341.27   14.90
  -6  -2  -4  334.47   14.10
  -6   2  -4  322.77   14.30
  -6   2  -4  329.47   15.10
   6   2   4  333.97   14.20
   8  -2   4  572.34   24.30
  -8  -2  -4  560.94   23.70
  -8  -2  -4  619.64   24.10
  -8  -2  -4  582.94   23.50
   8  -2   4  561.24   23.40
  -8   2  -4  529.05   23.10
  -8   2  -4  537.55   24.50
  -8   2  -4  585.24   23.70
   8   2   4  552.44   23.50
 -10  -2  -4  299.47   12.80
 -10  -2  -4  300.87   13.20
  10  -2   4  315.97   13.90
 -10  -2  -4  280.07   13.10
 -10   2  -4  312.17   13.20
 -10   2  -4  294.07   13.90
 -10   2  -4  286.87   12.40
  10   2   4  304.37   12.90
 -12  -2  -4  133.09    6.40
  12  -2   4  145.59    7.60
 -12   2  -4  140.49    6.90
 -12   2  -4  137.89    6.00
 -12   2  -4  133.49    7.40
  12   2   4  137.09    6.50
 -14  -2  -4  350.96   15.40
  14  -2   4  355.66   16.80
 -14   2  -4  348.27   16.70
 -14   2  -4  380.16   16.00
 -14   2  -4  354.06   14.90
 -16  -2  -4  150.28    8.50
 -16   2  -4  171.38    7.10
 -16   2  -4  160.98    8.30
 -18   2  -4   14.20    2.90
 -18   2  -4   19.80    2.30
 -18   2  -4   20.00    1.40
 -18   2  -4   20.80    2.60
 -20   2  -4   34.40    3.30
 -20   2  -4   30.90    2.80
 -20   2  -4   33.80    2.10
 -22   2  -4   11.10    1.20
 -22   2  -4   11.70    2.20
 -24   2  -4   77.69    4.00
 -24   2  -4   85.29    5.40
 -26   2  -4   16.50    2.40
 -31   3   4   53.59    3.30
 -29   3   4  304.57   13.90
 -27   3   4  191.78    8.80
 -27   3   4  203.88    9.80
 -25  -3   4  128.79    6.30
 -25   3   4  133.69    6.30
 -25   3   4  128.59    7.20
 -23  -3   4  257.57   11.70
 -23   3   4  268.57   11.60
 -23   3   4  265.07   12.60
 -21  -3   4  234.68   10.40
 -21  -3   4  223.98   10.60
 -21   3   4  226.98   11.20
 -21   3   4  236.88   10.30
 -19  -3   4  184.28    8.60
  19   3  -4  188.08    9.30
 -19   3   4  189.48    9.30
 -19   3   4  195.98    8.50
 -19   3   4  189.28    9.40
  17  -3  -4  390.26   18.50
  17  -3  -4  407.26   19.40
  17  -3  -4  404.46   18.00
 -17  -3   4  397.26   18.00
 -17  -3   4  389.26   18.30
 -17  -3   4  392.46   18.60
  17   3  -4  407.76   17.50
 -17   3   4  397.96   17.60
 -17   3   4  399.26   16.80
 -17   3   4  394.96   19.30
  17   3  -4  400.26   17.60
  15  -3  -4  192.98    9.60
 -15  -3   4  197.58    9.80
 -15  -3   4  198.08   10.10
  15  -3  -4  196.18   10.60
 -15  -3   4  188.98    9.80
  15  -3  -4  202.48   10.10
  15   3  -4  194.48    9.20
 -15   3   4  204.58    9.30
  15   3  -4  199.98    9.30
 -15   3   4  199.98   10.90
 -15   3   4  202.68    8.70
  13  -3  -4  143.89    7.20
 -13  -3   4  139.29    7.50
  13  -3  -4  135.79    7.80
 -13  -3   4  146.49    7.30
  13  -3  -4  141.39    7.50
 -13  -3   4  143.89    6.70
 -13  -3   4  141.09    7.40
  13   3  -4  139.69    6.90
 -13   3   4  136.89    6.80
 -13   3   4  151.48    8.40
 -13   3   4  135.49    6.30
 -11  -3   4  698.83   30.10
 -11  -3   4  681.23   29.10
 -11  -3   4  700.43   30.50
 -11  -3   4  707.33   29.70
  11  -3  -4  696.73   30.40
 -11  -3   4  733.33   30.60
  11  -3  -4  734.33   30.30
  11  -3  -4  717.43   30.80
 -11   3   4  729.73   29.40
  11   3  -4  754.82   30.00
 -11   3   4  725.83   29.80
 -11   3   4  696.83   31.40
   9  -3  -4  832.42   35.70
  -9  -3   4  843.72   35.30
   9  -3  -4  797.62   34.60
   9  -3  -4  854.41   35.50
  -9  -3   4  850.31   35.70
   9  -3  -4  919.01   35.60
  -9  -3   4  811.32   34.40
   9   3  -4  859.21   35.20
  -9   3   4  857.61   34.70
  -9   3   4  834.62   34.90
  -9   3   4  862.51   36.60
   7  -3  -4  573.84   24.40
  -7  -3   4  573.74   23.70
   7  -3  -4  557.14   23.50
  -7  -3   4  580.54   24.00
   7  -3  -4  568.04   24.20
  -7  -3   4  561.94   24.40
   7  -3  -4  550.14   24.20
  -7   3   4  577.84   23.70
  -7   3   4  576.54   25.20
   7   3  -4  601.94   24.10
   5  -3  -4  681.03   27.40
   5  -3  -4  633.64   27.30
  -5  -3   4  680.53   27.20
  -5  -3   4  655.03   27.50
  -5  -3   4  645.04   26.80
   5  -3  -4  653.43   27.50
   5  -3  -4  674.53   28.50
   5  -3  -4  641.94   26.70
  -5   3   4  634.94   26.90
   5   3  -4  674.43   27.30
  -5   3   4  609.44   28.20
   3  -3  -4  159.08    7.20
   3  -3  -4  157.28    7.10
  -3  -3   4  149.09    6.80
   3  -3  -4  156.38    7.40
  -3  -3   4  164.98    7.10
   3  -3  -4  159.98    8.20
  -3  -3   4  163.78    7.50
   3  -3  -4  156.98    6.80
  -3   3   4  156.48    6.90
  -3   3   4  150.88    8.00
   3   3  -4  147.69    7.90
   3   3  -4  168.88    7.40
   1  -3  -4  695.73   29.90
   1  -3  -4  777.12   31.50
  -1  -3   4  820.72   29.80
   1  -3  -4  736.03   30.30
   1  -3  -4  676.73   30.00
  -1  -3   4  775.92   30.60
  -1  -3   4  713.93   29.80
   1  -3  -4  717.03   30.40
  -1   3   4  617.94   30.80
  -1   3   4  703.73   29.90
   1   3  -4  815.72   31.40
  -1  -3  -4  736.93   31.00
   1  -3   4  680.33   30.90
  -1  -3  -4  645.54   29.50
  -1  -3  -4  631.74   29.50
  -1  -3  -4  650.13   29.80
   1  -3   4  843.62   30.30
   1  -3   4  789.52   29.70
  -1   3  -4  763.22   30.10
   1   3   4  621.34   29.40
  -1   3  -4  805.52   31.10
  -1   3  -4  779.92   29.50
  -3  -3  -4  181.78    8.10
   3  -3   4  173.08    8.10
  -3  -3  -4  187.28    8.40
   3  -3   4  214.88    8.90
  -3  -3  -4  179.38    9.20
  -3  -3  -4  157.58    8.50
  -3   3  -4  215.68    8.20
   3   3   4  166.08    8.00
  -3   3  -4  216.08    9.50
   5  -3   4  389.36   16.90
  -5  -3  -4  390.86   16.50
   5  -3   4  364.86   16.10
  -5  -3  -4  406.06   17.30
  -5  -3  -4  392.56   16.20
  -5   3  -4  435.16   17.80
   5   3   4  386.26   16.40
  -5   3  -4  355.36   16.20
  -5   3  -4  366.46   16.00
   5   3   4  374.46   16.10
  -7  -3  -4   90.19    4.30
  -7  -3  -4   90.29    4.60
  -7  -3  -4   89.09    5.10
   7  -3   4   86.79    5.00
   7  -3   4   90.89    4.30
  -7   3  -4   92.79    5.60
  -7   3  -4   82.59    4.40
   7   3   4   87.79    4.30
  -7   3  -4   83.79    4.00
  -9  -3  -4   81.89    4.70
  -9  -3  -4   84.99    4.40
  -9  -3  -4   80.79    4.10
   9  -3   4   80.09    4.90
  -9   3  -4   83.29    4.30
   9   3   4   80.09    4.00
  -9   3  -4   74.59    3.70
  -9   3  -4   76.69    5.30
 -11  -3  -4  530.55   22.30
  11  -3   4  521.15   22.90
 -11  -3  -4  511.95   21.60
 -11   3  -4  506.05   21.90
 -11   3  -4  497.75   23.20
 -11   3  -4  503.35   21.20
 -13  -3  -4  210.98    9.80
  13  -3   4  209.18   10.80
 -13  -3  -4  208.18    9.50
 -13   3  -4  210.78    9.10
 -13   3  -4  198.08   11.00
 -13   3  -4  209.88    9.90
 -15  -3  -4   22.20    2.50
 -15  -3  -4   21.00    1.90
 -15   3  -4   22.30    1.60
 -15   3  -4   21.00    2.10
 -17  -3  -4  124.39    6.00
 -17  -3  -4  111.99    6.80
 -17   3  -4  131.49    8.50
 -17   3  -4  104.39    6.60
 -17   3  -4  113.69    6.30
 -17   3  -4  121.89    5.60
 -19  -3  -4  606.34   26.80
 -19   3  -4  589.94   26.70
 -19   3  -4  593.14   26.00
 -19   3  -4  610.24   25.10
 -21   3  -4   48.50    3.60
 -21   3  -4   54.29    4.20
 -21   3  -4   47.80    2.80
 -23   3  -4   61.99    4.20
 -23   3  -4   67.59    3.60
 -23   3  -4   70.29    4.90
 -25   3  -4  161.88    8.50
 -27   3  -4   51.99    3.50
 -30   4   4   12.80    1.60
 -28   4   4   37.40    3.00
 -26  -4   4    1.50    0.70
 -26   4   4    1.80    0.80
 -26   4   4    1.80    1.00
 -24  -4   4   -0.30    0.60
 -24  -4   4    1.50    0.70
 -24   4   4    0.90    0.90
 -24   4   4    1.50    1.00
 -24   4   4    0.90    0.70
 -22  -4   4    2.30    0.90
 -22  -4   4    2.60    1.00
 -22   4   4    5.00    1.50
 -22   4   4    3.20    0.80
 -22   4   4    5.10    1.40
 -20  -4   4   15.80    1.80
 -20  -4   4   14.20    1.80
 -20   4   4   16.40    1.50
 -20   4   4   11.80    2.00
 -20   4   4   14.30    2.20
 -18  -4   4    4.80    1.10
 -18  -4   4    4.30    1.00
 -18  -4   4    5.70    0.80
 -18   4   4    6.10    1.40
 -18   4   4    6.50    1.10
 -18   4   4    6.70    1.60
  18   4  -4    5.80    1.40
 -16  -4   4   13.00    2.00
 -16  -4   4   12.10    1.40
  16  -4  -4   10.20    1.80
  16  -4  -4   11.70    2.20
 -16  -4   4   12.40    1.00
  16   4  -4    9.20    1.50
  16   4  -4   10.70    1.60
 -16   4   4   11.10    1.30
 -16   4   4   10.40    2.70
 -16   4   4   10.60    1.70
 -14  -4   4   18.80    2.20
  14  -4  -4   20.70    2.30
  14  -4  -4   24.40    2.80
 -14  -4   4   18.80    1.80
  14  -4  -4   17.30    2.10
 -14  -4   4   16.60    2.20
 -14  -4   4   18.70    2.30
 -14  -4   4   19.70    1.30
 -14   4   4   18.80    2.80
 -14   4   4   17.20    1.80
 -14   4   4   17.30    1.50
  14   4  -4   18.30    1.90
 -12  -4   4    1.50    0.80
  12  -4  -4    1.20    0.80
 -12  -4   4    0.90    0.70
  12  -4  -4    0.40    0.60
  12  -4  -4    2.50    1.10
 -12  -4   4    1.60    0.40
 -12  -4   4    0.80    0.80
 -12  -4   4    1.80    0.70
 -12   4   4    0.90    0.50
 -12   4   4    0.30    0.60
  12   4  -4    1.50    0.70
 -12   4   4    1.10    0.90
 -10  -4   4    3.20    0.90
 -10  -4   4    3.70    0.80
 -10  -4   4    3.00    1.00
 -10  -4   4    3.80    0.60
  10  -4  -4    3.40    1.10
  10  -4  -4    3.00    1.10
  10  -4  -4    6.70    1.40
  10   4  -4    3.20    0.90
 -10   4   4    3.80    0.80
 -10   4   4    3.80    0.90
 -10   4   4    3.00    1.40
   8  -4  -4   71.89    4.10
  -8  -4   4   69.49    3.30
  -8  -4   4   67.09    3.60
   8  -4  -4   68.69    4.30
  -8  -4   4   67.19    3.90
   8  -4  -4   72.69    4.30
  -8  -4   4   63.49    4.20
  -8   4   4   70.79    3.60
  -8   4   4   65.29    4.90
  -8   4   4   60.59    3.40
   8   4  -4   70.09    4.00
   6  -4  -4    1.80    0.40
  -6  -4   4    2.90    0.50
   6  -4  -4    1.40    0.70
  -6  -4   4    1.70    0.60
  -6  -4   4    1.40    0.80
  -6  -4   4    1.50    0.90
   6  -4  -4    2.20    0.90
  -6  -4   4    1.90    0.50
   6  -4  -4    2.10    0.80
   6   4  -4    1.70    0.70
  -6   4   4    1.30    0.50
  -6   4   4    4.10    1.30
   4  -4  -4    2.00    0.70
  -4  -4   4    2.50    0.70
  -4  -4   4    2.30    0.60
   4  -4  -4    2.00    0.50
  -4  -4   4    1.90    0.80
   4  -4  -4    2.50    1.20
   4  -4  -4    2.30    0.70
  -4  -4   4    1.80    0.50
   4   4  -4    1.60    0.60
  -4   4   4    2.10    0.50
  -2  -4   4   21.10    2.00
   2  -4  -4   20.40    1.70
   2  -4  -4   22.20    1.40
   2  -4  -4   20.70    1.70
  -2  -4   4   20.50    1.40
   2  -4  -4   24.50    2.70
  -2  -4   4   23.00    1.70
  -2   4   4   19.80    1.40
   2   4  -4   26.90    2.10
   0  -4  -4   19.60    2.40
   0  -4  -4   18.90    1.40
   0  -4   4   22.60    2.00
   0  -4  -4   17.90    1.60
   0  -4  -4   18.00    1.40
   0  -4  -4   17.80    1.70
   0  -4   4   17.30    2.30
   0  -4   4   19.30    1.30
   0  -4   4   23.70    1.70
   0   4   4   16.20    1.20
   0   4  -4   18.00    3.30
   0   4  -4   23.10    1.90
   2  -4   4  145.29    6.70
  -2  -4  -4  114.29    5.70
  -2  -4  -4  114.29    5.70
   2  -4   4  138.49    6.00
  -2  -4  -4  109.39    7.00
  -2  -4  -4  113.59    6.10
  -2   4  -4  135.89    7.50
  -2   4  -4  139.89    5.70
   4  -4   4   36.70    2.70
   4  -4   4   39.00    2.20
  -4  -4  -4   28.40    2.00
  -4  -4  -4   27.30    2.20
  -4  -4  -4   28.10    1.80
  -4  -4  -4   29.60    2.90
  -4   4  -4   35.00    1.90
  -4   4  -4   33.60    3.20
  -4   4  -4   34.70    2.00
  -6  -4  -4  141.09    6.60
  -6  -4  -4  132.39    7.80
  -6  -4  -4  138.49    7.00
  -6  -4  -4  131.59    6.30
   6  -4   4  149.49    6.70
   6  -4   4  157.08    7.60
  -6   4  -4  152.38    6.70
  -6   4  -4  146.09    6.40
   6   4   4  129.29    6.90
  -6   4  -4  158.38    8.50
   8  -4   4   20.80    2.30
  -8  -4  -4   19.60    1.70
  -8  -4  -4   23.30    2.40
  -8  -4  -4   20.90    1.90
  -8  -4  -4   20.10    1.40
  -8   4  -4   21.00    2.70
  -8   4  -4   19.50    1.70
  -8   4  -4   22.30    1.50
   8   4   4   20.60    1.80
 -10  -4  -4    5.70    1.00
  10  -4   4    6.90    1.60
 -10  -4  -4    7.30    1.50
 -10  -4  -4    6.70    0.90
 -10  -4  -4    6.10    1.30
 -10   4  -4    6.80    1.30
 -10   4  -4    8.60    1.10
  10   4   4    7.10    1.10
 -10   4  -4    7.50    2.00
 -12  -4  -4    6.60    1.60
 -12  -4  -4    7.20    1.40
 -12  -4  -4    7.70    1.30
 -12  -4  -4    7.60    1.00
 -12   4  -4    5.40    1.20
 -12   4  -4    9.90    2.40
 -12   4  -4    6.80    1.10
 -14  -4  -4   13.30    1.70
 -14  -4  -4   15.30    2.60
 -14  -4  -4   14.90    1.50
 -14   4  -4   13.10    1.70
 -14   4  -4   12.40    1.50
 -14   4  -4   13.60    2.00
 -14   4  -4   11.60    2.10
 -16  -4  -4    1.80    1.20
 -16  -4  -4    0.90    0.70
 -16   4  -4    1.30    0.90
 -16   4  -4    1.70    0.70
 -16   4  -4    0.80    0.90
 -18  -4  -4    7.40    1.30
 -18  -4  -4    5.60    1.70
 -18   4  -4    4.30    1.50
 -18   4  -4    5.30    1.00
 -18   4  -4    6.10    1.50
 -20  -4  -4   19.70    2.10
 -20  -4  -4   20.80    2.80
 -20   4  -4   24.50    2.50
 -20   4  -4   27.30    3.00
 -20   4  -4   21.70    1.80
 -22   4  -4    1.20    0.60
 -22   4  -4    1.10    1.10
 -22   4  -4    0.50    0.80
 -24   4  -4    0.50    1.00
 -24   4  -4    1.80    0.90
 -26   4  -4    5.00    1.30
 -26   4  -4    1.70    0.80
 -29   5   4   54.69    3.40
 -27  -5   4  168.78    7.60
 -27  -5   4  165.78    7.80
 -27   5   4  163.08    8.30
 -25  -5   4  326.37   14.60
 -25  -5   4  324.27   14.30
 -25   5   4  340.87   15.20
 -25   5   4  336.97   15.30
 -25   5   4  315.87   15.00
 -23  -5   4  171.68    7.80
 -23  -5   4  179.58    8.30
 -23  -5   4  170.08    8.40
 -23   5   4  179.38    8.30
 -23   5   4  168.78    9.00
 -23   5   4  187.98    9.20
 -21  -5   4   31.10    2.00
 -21  -5   4   32.50    2.60
 -21  -5   4   32.30    2.40
 -21   5   4   29.90    2.30
 -21   5   4   30.40    2.90
 -21   5   4   32.70    3.00
 -19  -5   4  268.07   11.60
 -19  -5   4  255.57   12.20
 -19  -5   4  265.87   12.00
 -19   5   4  275.87   12.90
 -19   5   4  281.27   12.10
 -19   5   4  265.37   12.90
 -17  -5   4  496.35   20.70
 -17  -5   4  487.45   22.00
 -17  -5   4  488.65   20.40
 -17  -5   4  497.95   20.10
  17  -5  -4  479.45   20.30
 -17   5   4  451.45   21.20
 -17   5   4  473.65   21.40
  17   5  -4  455.55   21.30
 -17   5   4  501.15   20.60
 -17   5   4  455.75   21.10
 -15  -5   4  536.65   21.80
 -15  -5   4  534.75   22.00
 -15  -5   4  528.95   23.60
  15  -5  -4  515.15   21.90
 -15  -5   4  537.25   22.70
 -15  -5   4  531.65   22.40
 -15   5   4  508.25   22.10
 -15   5   4  500.75   22.60
 -15   5   4  504.85   24.00
  13  -5  -4  317.37   15.90
 -13  -5   4  348.07   14.90
 -13  -5   4  344.57   16.60
  13  -5  -4  346.57   16.00
  13  -5  -4  339.07   16.50
 -13  -5   4  340.87   14.30
 -13  -5   4  347.47   14.20
 -13   5   4  324.57   14.80
  13   5  -4  331.87   15.50
 -13   5   4  315.87   17.50
 -13   5   4  320.67   14.50
 -11  -5   4  619.14   28.40
  11  -5  -4  635.84   28.60
 -11  -5   4  675.13   29.30
  11  -5  -4  646.84   28.00
 -11  -5   4  662.83   27.20
 -11  -5   4  629.04   27.80
 -11  -5   4  667.93   26.70
 -11   5   4  646.24   26.90
  11   5  -4  632.74   28.00
 -11   5   4  619.84   27.20
  -9  -5   4  645.54   29.10
   9  -5  -4  660.83   29.00
  -9  -5   4  666.93   28.40
  -9  -5   4  700.03   27.50
  -9  -5   4  678.83   27.90
   9  -5  -4  662.53   28.60
  -9   5   4  636.74   27.60
   9   5  -4  660.23   28.70
  -9   5   4  663.73   27.90
   7  -5  -4  719.73   31.80
  -7  -5   4  780.62   31.20
  -7  -5   4  764.32   31.80
   7  -5  -4  717.33   32.10
  -7  -5   4  781.62   32.50
  -7  -5   4  760.12   30.90
  -7   5   4  750.62   31.10
   7   5  -4  725.23   32.00
  -5  -5   4  625.94   27.10
  -5  -5   4  611.54   26.40
  -5  -5   4  623.04   25.90
  -5  -5   4  613.44   25.80
   5  -5  -4  609.54   26.60
   5  -5  -4  631.24   25.80
   5   5  -4  621.04   26.90
  -5   5   4  636.64   25.90
  -3  -5   4  716.63   30.10
   3  -5  -4  726.63   30.10
  -3  -5   4  749.62   31.40
   3  -5  -4  735.53   30.90
  -3  -5   4  728.03   30.70
  -3  -5   4  719.23   30.10
   3   5  -4  731.73   31.20
  -1  -5   4  451.35   18.20
   1  -5  -4  428.26   17.70
   1  -5  -4  422.56   20.20
   1  -5  -4  402.26   18.30
   1  -5  -4  400.06   17.60
  -1  -5   4  407.56   18.80
  -1  -5  -4 1100.89   46.60
  -1  -5  -4 1127.09   49.10
  -1  -5  -4 1137.79   47.30
   1  -5   4 1196.98   47.80
  -1  -5  -4 1123.39   46.70
   3  -5   4  267.97   11.70
  -3  -5  -4  214.18   10.30
  -3  -5  -4  216.48   12.30
  -3  -5  -4  207.08   10.80
   3  -5   4  266.47   10.80
  -5  -5  -4  788.12   36.00
   5  -5   4  979.70   35.90
  -5  -5  -4  761.12   37.40
   5  -5   4  933.01   36.80
  -5  -5  -4  772.42   35.40
  -5  -5  -4  795.82   35.20
  -5   5  -4  969.50   35.40
   7  -5   4  649.43   27.50
  -7  -5  -4  612.84   26.80
  -7  -5  -4  580.34   28.00
  -7  -5  -4  624.74   26.20
  -7  -5  -4  595.44   25.80
  -7   5  -4  673.43   29.40
  -9  -5  -4  448.26   18.30
  -9  -5  -4  426.86   20.40
  -9  -5  -4  437.86   20.10
  -9  -5  -4  416.46   18.60
  -9  -5  -4  414.96   19.30
  -9   5  -4  434.06   18.80
  -9   5  -4  445.96   21.50
 -11  -5  -4  347.87   17.10
 -11  -5  -4  374.76   15.50
 -11  -5  -4  371.26   15.50
 -11  -5  -4  360.36   16.00
 -11   5  -4  340.87   16.10
 -11   5  -4  377.36   15.70
 -13  -5  -4  165.58    9.20
 -13  -5  -4  168.28    8.20
 -13  -5  -4  167.78    7.50
 -13  -5  -4  170.38    7.60
 -13  -5  -4  170.18    7.90
 -13   5  -4  159.28    7.70
 -13   5  -4  164.78    8.60
 -13   5  -4  154.58    8.30
 -13   5  -4  158.58    8.30
 -15  -5  -4  188.68    8.40
 -15  -5  -4  184.98   10.20
 -15  -5  -4  202.38    9.00
 -15   5  -4  186.08    9.50
 -15   5  -4  187.68    8.70
 -15   5  -4  179.28    9.60
 -17  -5  -4  208.58   11.20
 -17  -5  -4  203.78    9.20
 -17  -5  -4  211.28    9.80
 -17   5  -4  204.68   10.60
 -17   5  -4  205.18    9.60
 -17   5  -4  217.98   10.50
 -19  -5  -4  181.58    8.40
 -19  -5  -4  157.98    9.30
 -19   5  -4  169.28    8.10
 -19   5  -4  170.98    9.20
 -19   5  -4  177.58    9.00
 -21  -5  -4  156.88    9.10
 -21  -5  -4  173.28    8.10
 -21   5  -4  174.88    9.10
 -21   5  -4  168.68    8.70
 -21   5  -4  168.88    7.90
 -23  -5  -4  143.59    7.30
 -23   5  -4  158.08    7.90
 -23   5  -4  161.58    8.20
 -25   5  -4   50.19    3.50
 -25   5  -4   49.70    3.30
 -28  -6   4    2.30    0.70
 -28   6   4    3.30    0.60
 -28   6   4    1.90    0.80
 -26  -6   4   15.20    1.50
 -26  -6   4   12.90    1.50
 -26   6   4   12.70    1.30
 -26   6   4   12.90    1.90
 -26   6   4   12.90    1.70
 -24  -6   4   17.00    1.60
 -24  -6   4   16.80    1.80
 -24   6   4   16.10    2.00
 -24   6   4   16.40    2.30
 -24   6   4   14.00    1.50
 -22  -6   4  102.89    5.50
 -22  -6   4  101.99    5.20
 -22  -6   4   96.99    4.90
 -22   6   4  102.19    5.90
 -22   6   4  102.99    5.10
 -22   6   4  104.89    6.10
 -22   6   4   94.59    5.20
 -20  -6   4  290.47   13.00
 -20  -6   4  285.47   12.70
 -20  -6   4  273.87   12.30
 -20   6   4  277.17   12.50
 -20   6   4  289.77   12.80
 -20   6   4  285.77   13.60
 -20   6   4  285.17   13.60
 -18  -6   4   95.49    4.90
 -18  -6   4   94.89    4.70
 -18  -6   4   92.79    6.20
 -18  -6   4   93.29    5.20
 -18   6   4   90.09    5.70
 -18   6   4   94.19    5.00
 -18   6   4   88.29    4.80
 -18   6   4   92.69    5.70
  16  -6  -4   58.99    3.30
 -16  -6   4   62.49    3.50
 -16  -6   4   58.69    3.70
 -16  -6   4   62.59    3.40
 -16  -6   4   58.49    4.70
 -16   6   4   49.80    4.10
 -16   6   4   57.39    4.20
 -16   6   4   60.79    3.60
 -16   6   4   59.09    3.50
 -14  -6   4   41.30    2.80
 -14  -6   4   38.10    2.40
  14  -6  -4   35.70    2.40
 -14  -6   4   44.30    2.60
 -14  -6   4   39.60    3.70
 -14   6   4   38.00    2.60
 -14   6   4   38.00    3.20
 -14   6   4   33.60    3.10
 -14   6   4   38.40    2.70
 -14   6   4   40.00    3.00
 -12  -6   4  305.47   13.20
 -12  -6   4  313.77   13.30
 -12  -6   4  304.87   13.50
  12  -6  -4  291.27   13.10
 -12  -6   4  301.07   13.80
 -12  -6   4  322.47   15.10
 -12   6   4  289.17   14.10
 -10  -6   4   46.50    4.90
 -10  -6   4   49.00    2.80
 -10  -6   4   48.80    2.90
 -10  -6   4   46.60    3.10
 -10  -6   4   45.80    4.00
  -8  -6   4  170.78    9.30
  -8  -6   4  167.08    9.30
  -8  -6   4  163.38    7.90
  -8  -6   4  168.78    7.60
  -8  -6   4  164.98   10.30
  -8  -6   4  168.78    7.70
   8   6  -4  164.58    9.00
  -6  -6   4  137.89    9.00
  -6  -6   4  134.79    6.60
  -6  -6   4  144.39    8.00
  -6  -6   4  140.69    6.50
   6  -6  -4  141.19    7.40
  -6  -6   4  143.49    7.30
   6   6  -4  124.09    7.60
  -4  -6   4  199.28   10.40
  -4  -6   4  194.48    9.60
   4  -6  -4  199.08    9.80
  -4  -6   4  200.48    8.90
  -2  -6   4   96.49    6.10
   2  -6  -4   93.09    5.50
   2  -6  -4  102.69    4.90
  -2  -6   4   97.49    5.40
   0  -6  -4  199.18    9.80
   0  -6   4  211.18    9.60
   0  -6  -4  188.88    9.00
   0  -6   4  195.88   10.40
   0  -6  -4  198.18    9.00
  -2  -6  -4  343.07   18.20
   2  -6   4  353.66   16.80
  -2  -6  -4  360.66   15.50
   2  -6   4  391.36   16.00
  -2  -6  -4  349.27   15.50
  -2  -6  -4  345.17   16.30
  -4  -6  -4  315.67   14.50
  -4  -6  -4  294.57   14.60
   4  -6   4  363.46   15.60
  -4  -6  -4  319.87   13.80
  -4  -6  -4  293.17   16.30
  -4  -6  -4  311.07   14.00
  -6  -6  -4   34.20    2.10
  -6  -6  -4   31.40    3.70
  -6  -6  -4   35.00    2.30
  -6  -6  -4   28.60    3.20
  -6  -6  -4   32.10    2.40
  -8  -6  -4  104.59    5.00
  -8  -6  -4   99.59    6.50
  -8  -6  -4  110.89    5.20
  -8  -6  -4   91.29    5.10
  -8  -6  -4   93.49    5.30
 -10  -6  -4  291.17   14.60
 -10  -6  -4  301.97   14.30
 -10  -6  -4  330.67   14.20
 -10  -6  -4  332.57   14.20
 -10  -6  -4  311.67   15.90
 -10   6  -4  299.67   14.90
 -10   6  -4  397.36   14.30
 -10   6  -4  320.67   15.00
 -10   6  -4  344.37   14.30
 -12  -6  -4   52.19    3.10
 -12  -6  -4   52.49    4.50
 -12  -6  -4   51.39    3.10
 -12  -6  -4   48.10    3.20
 -12   6  -4   63.19    3.40
 -12   6  -4   47.70    3.80
 -12   6  -4   48.30    3.80
 -12   6  -4   53.69    3.30
 -14  -6  -4  426.86   18.10
 -14  -6  -4  423.46   18.00
 -14  -6  -4  431.06   18.50
 -14  -6  -4  428.26   20.20
 -14   6  -4  400.66   19.10
 -14   6  -4  411.66   18.20
 -14   6  -4  402.06   19.10
 -14   6  -4  446.16   18.10
 -16  -6  -4  179.28    8.30
 -16  -6  -4  161.68    9.60
 -16  -6  -4  171.68    7.80
 -16   6  -4  168.08    8.90
 -16   6  -4  163.48    7.90
 -16   6  -4  162.98    8.10
 -16   6  -4  176.58    9.00
 -18  -6  -4  171.98    9.60
 -18  -6  -4  176.88    8.20
 -18  -6  -4  162.28    7.60
 -18   6  -4  154.78    7.70
 -18   6  -4  167.28    8.80
 -18   6  -4  165.28    8.00
 -18   6  -4  171.38    8.90
 -20  -6  -4   31.00    2.40
 -20  -6  -4   31.10    3.30
 -20   6  -4   32.20    2.30
 -20   6  -4   32.70    3.10
 -20   6  -4   33.70    2.90
 -22  -6  -4   41.20    2.80
 -22  -6  -4   45.40    3.70
 -22   6  -4   47.50    3.40
 -22   6  -4   43.50    3.40
 -22   6  -4   43.10    2.60
  24  -6   4   41.30    2.60
 -24   6  -4   39.40    2.30
 -24   6  -4   40.00    2.90
 -27   7   4    9.70    0.90
 -27   7   4   11.20    1.50
 -25  -7   4   51.49    2.80
 -25  -7   4   48.90    3.00
 -25   7   4   47.50    3.20
 -25   7   4   53.69    2.80
 -25   7   4   50.99    3.30
 -23  -7   4   30.20    2.30
 -23  -7   4   34.00    2.20
 -23   7   4   24.90    2.50
 -23   7   4   28.10    2.00
 -23   7   4   29.50    2.50
 -21  -7   4   24.20    2.20
 -21  -7   4   22.90    1.90
 -21   7   4   19.90    1.90
 -21   7   4   20.50    2.40
 -21   7   4   21.50    2.30
 -19  -7   4  174.58    8.40
 -19  -7   4  169.38    7.90
 -19  -7   4  167.28    8.10
 -19  -7   4  181.38    9.70
 -19   7   4  173.18    8.00
 -19   7   4  161.68    8.90
 -17  -7   4  111.79    5.60
 -17  -7   4  109.59    7.10
 -17  -7   4  108.89    5.50
 -17  -7   4  113.49    5.90
 -17   7   4  109.89    5.50
 -17   7   4  108.19    6.50
 -17   7   4  107.19    6.40
 -15  -7   4    3.20    0.90
 -15  -7   4    2.70    0.80
 -15  -7   4    2.40    1.50
  15  -7  -4    1.40    0.70
 -15  -7   4    2.60    1.00
 -15   7   4    2.00    0.80
 -15   7   4    2.90    1.40
 -15   7   4    1.40    1.00
 -13  -7   4  225.28   10.60
 -13  -7   4  229.08   10.40
 -13  -7   4  230.68   10.30
  13  -7  -4  225.08   10.10
 -13  -7   4  221.78   12.20
 -13   7   4  230.78   11.40
 -13   7   4  229.58   10.20
 -13   7   4  230.88   11.30
 -11  -7   4   16.60    1.60
 -11  -7   4   19.80    2.90
  11  -7  -4   20.90    1.70
 -11  -7   4   19.10    1.90
 -11  -7   4   18.20    1.70
 -11   7   4   18.60    1.90
 -11   7   4   20.50    2.40
  -9  -7   4   16.50    1.90
  -9  -7   4   16.20    1.70
  -9  -7   4   16.30    1.90
  -9  -7   4   16.50    3.00
  -9  -7   4   15.00    1.60
   9  -7  -4   16.40    1.50
  -9   7   4   14.70    2.30
  -9   7   4   14.00    1.60
   7  -7  -4  124.49    5.90
  -7  -7   4  125.59    6.20
  -7  -7   4  125.19    7.90
  -7  -7   4  126.39    6.00
  -7   7   4  125.49    6.90
  -5  -7   4   95.29    5.00
   5  -7  -4   96.09    4.70
  -5  -7   4   92.09    4.60
  -5   7   4   89.99    5.50
   5   7  -4   97.49    6.40
  -3  -7   4  103.89    5.00
   3  -7  -4  103.79    5.10
   3   7  -4  106.39    6.80
   1  -7  -4  105.29    7.00
   1  -7  -4  107.29    5.10
  -1  -7   4  101.59    4.90
   1   7  -4  101.59    6.60
  -1  -7  -4  383.76   17.10
  -1  -7  -4  403.26   19.00
  -1  -7  -4  394.76   17.10
   1  -7   4  372.16   18.70
  -1  -7  -4  400.66   16.70
  -1   7  -4  397.66   18.70
  -3  -7  -4   34.40    3.70
   3  -7   4   30.70    2.40
  -3  -7  -4   27.20    2.00
  -3  -7  -4   26.30    2.20
  -3  -7  -4   28.00    2.30
  -3   7  -4   31.40    3.30
  -5  -7  -4    6.30    1.20
  -5  -7  -4    5.70    2.00
  -5  -7  -4    5.40    1.20
   5  -7   4    6.30    1.40
  -5  -7  -4    4.80    1.10
  -5  -7  -4    4.50    0.90
  -5   7  -4    6.90    2.10
  -5   7  -4    6.00    1.40
  -5   7  -4    5.30    1.00
  -7  -7  -4   64.29    4.00
   7  -7   4   79.89    4.50
  -7  -7  -4   65.09    3.90
  -7  -7  -4   64.89    4.00
  -7  -7  -4   64.69    5.60
  -7   7  -4   85.09    4.80
  -7   7  -4   85.39    4.00
  -9  -7  -4   41.80    3.00
  -9  -7  -4   40.00    2.80
   9  -7   4   49.10    3.40
  -9  -7  -4   40.20    4.30
  -9  -7  -4   43.30    2.90
  -9   7  -4   51.39    2.90
  -9   7  -4   51.09    3.70
 -11  -7  -4  134.39    7.10
 -11  -7  -4  143.69    7.00
 -11  -7  -4  134.79    7.00
 -11  -7  -4  145.19    9.10
 -11   7  -4  138.39    7.70
 -11   7  -4  165.48    6.90
 -11   7  -4  147.79    7.90
 -13  -7  -4   13.80    1.60
 -13  -7  -4   14.70    1.70
 -13  -7  -4   11.10    2.50
 -13  -7  -4   13.40    1.80
 -13   7  -4   14.90    2.40
 -13   7  -4   11.50    2.10
 -13   7  -4   13.50    1.60
 -15  -7  -4   92.79    4.70
 -15  -7  -4   86.39    4.90
 -15  -7  -4   86.29    6.30
 -15  -7  -4   85.99    4.60
 -15   7  -4   85.19    5.50
 -15   7  -4   89.29    4.60
 -15   7  -4   84.79    5.40
 -17  -7  -4  109.89    6.90
 -17  -7  -4   91.19    4.90
 -17  -7  -4   95.29    5.30
 -17   7  -4   92.29    4.90
 -17   7  -4  101.09    5.90
 -17   7  -4  102.79    5.90
 -19  -7  -4   41.50    2.80
  19  -7   4   39.10    3.00
 -19  -7  -4   45.90    4.00
 -19   7  -4   38.20    2.50
 -19   7  -4   44.90    3.40
  21  -7   4   12.70    1.50
 -21  -7  -4   10.20    1.40
 -21  -7  -4   10.40    2.00
 -21   7  -4   11.40    1.70
 -21   7  -4   10.90    1.20
 -23  -7  -4   50.89    2.90
  23  -7   4   44.90    2.80
 -23   7  -4   51.39    2.60
 -23   7  -4   54.79    3.30
  24  -8  -4  142.39    6.80
 -24  -8   4  145.79    6.70
 -24   8   4  145.69    6.30
 -24   8   4  141.19    6.90
 -22  -8   4  168.78    7.40
 -22  -8   4  162.38    7.60
 -22   8   4  147.19    7.70
 -22   8   4  162.58    7.10
 -20  -8   4  258.57   11.30
 -20  -8   4  271.17   11.70
  20   8  -4  237.38   12.50
 -20   8   4  252.37   12.00
 -20   8   4  256.67   11.10
 -20   8   4  262.07   12.10
 -18  -8   4  350.86   15.30
 -18  -8   4  349.77   14.90
 -18   8   4  342.87   15.80
  18   8  -4  332.37   16.40
 -18   8   4  342.97   14.70
 -18   8   4  338.37   15.80
 -16  -8   4  189.48    8.80
 -16  -8   4  185.58    8.50
 -16  -8   4  176.28    8.40
 -16   8   4  177.98    9.30
 -16   8   4  180.18    9.30
 -16   8   4  176.68    8.20
  14  -8  -4  243.58   10.90
 -14  -8   4  234.48   11.10
 -14  -8   4  248.28   11.40
 -14  -8   4  252.07   13.10
 -14  -8   4  244.98   11.10
 -14   8   4  248.48   10.90
 -14   8   4  254.87   12.10
  12  -8  -4  549.74   23.50
 -12  -8   4  542.65   23.80
 -12  -8   4  567.74   26.00
 -12  -8   4  561.84   23.60
 -12  -8   4  553.54   24.00
 -12   8   4  574.34   24.80
 -12   8   4  560.74   23.30
 -10  -8   4   94.49    4.70
  10  -8  -4   85.99    4.60
 -10  -8   4   86.69    4.90
 -10  -8   4   87.29    4.90
  10   8  -4   94.59    6.60
 -10   8   4   88.79    5.60
   8  -8  -4  554.34   23.60
  -8  -8   4  563.54   23.70
  -8  -8   4  551.64   24.10
  -8   8   4  552.54   24.70
   8   8  -4  588.14   26.20
   6  -8  -4  237.78   10.90
  -6  -8   4  247.78   10.90
   6   8  -4  257.17   13.30
  -6   8   4  247.08   12.00
   4  -8  -4  201.98    9.30
  -4  -8   4  210.38    9.20
   4   8  -4  206.38   11.40
  -4   8   4  200.98   10.20
   2  -8  -4   97.69    4.90
  -2  -8   4   91.89    4.80
   2   8  -4  101.59    6.80
  -2   8   4   97.39    5.70
   0  -8  -4  173.48    9.90
   0  -8   4  146.79    7.90
   0  -8   4  158.98    7.40
   0  -8  -4  166.08    7.50
   0   8   4  160.78    8.40
   0   8  -4  165.28    9.50
   2  -8   4  568.64   24.70
  -2  -8  -4  577.34   24.30
  -2  -8  -4  590.64   27.00
  -2   8  -4  570.54   26.40
  -4  -8  -4  306.37   16.30
  -4  -8  -4  295.67   14.20
   4  -8   4  347.17   14.50
  -4  -8  -4  310.77   13.90
  -4   8  -4  326.27   15.90
  -6  -8  -4  417.96   19.50
  -6  -8  -4  443.06   19.40
   6  -8   4  501.75   20.10
  -6  -8  -4  447.16   22.00
  -6  -8  -4  424.16   19.60
  -6   8  -4  488.35   20.30
  -8  -8  -4  345.87   18.10
  -8  -8  -4  331.87   15.60
   8  -8   4  387.16   16.30
  -8  -8  -4  323.17   15.80
  -8  -8  -4  318.27   15.80
  -8   8  -4  406.56   15.40
  -8   8  -4  400.76   16.70
 -10  -8  -4  497.35   23.70
 -10  -8  -4  555.14   26.20
 -10  -8  -4  527.35   23.60
  10  -8   4  576.94   24.20
 -10  -8  -4  514.35   23.80
 -10   8  -4  638.94   23.40
 -10   8  -4  586.64   24.60
 -12  -8  -4  353.06   16.10
 -12  -8  -4  357.56   15.80
  12  -8   4  331.27   16.20
 -12  -8  -4  335.47   15.80
 -12  -8  -4  370.16   18.20
 -12   8  -4  429.66   15.70
  14  -8   4  300.27   14.40
 -14  -8  -4  311.77   14.00
 -14  -8  -4  326.57   16.20
 -14  -8  -4  303.77   14.20
 -14   8  -4  343.07   13.90
 -14   8  -4  329.37   14.90
  16  -8   4  246.28   11.60
 -16  -8  -4  258.47   11.50
 -16  -8  -4  249.28   12.90
 -16  -8  -4  254.57   11.20
 -16   8  -4  246.98   11.90
 -16   8  -4  256.87   11.00
  18  -8   4  220.48   10.20
 -18  -8  -4  223.28   11.40
 -18  -8  -4  234.58   10.20
 -18   8  -4  217.68    9.70
 -18   8  -4  217.48   10.60
 -20  -8  -4  167.88    7.40
  20  -8   4  160.18    7.50
 -20   8  -4  152.98    7.70
 -20   8  -4  157.38    7.00
 -21  -9   4    4.70    0.90
 -21   9   4    6.00    1.00
 -19  -9   4   15.30    1.50
 -19  -9   4   17.40    1.40
 -19   9   4   12.90    1.60
  19   9  -4   13.40    2.00
 -17  -9   4   55.29    3.10
 -17  -9   4   56.49    3.40
 -17   9   4   58.69    3.80
  17   9  -4   50.59    4.20
 -15  -9   4   44.40    2.70
 -15  -9   4   43.00    2.90
  15   9  -4   37.80    3.80
 -15   9   4   39.20    3.20
  13  -9  -4   11.10    1.30
 -13  -9   4   14.70    1.60
 -13  -9   4   11.80    1.60
  13   9  -4    8.90    2.20
 -13   9   4   10.80    1.90
 -11  -9   4  141.99    6.70
  11  -9  -4  136.29    6.60
  11   9  -4  136.39    8.60
 -11   9   4  147.39    7.70
  -9  -9   4   97.59    5.00
   9  -9  -4   96.09    4.90
   9   9  -4  102.29    7.10
  -9   9   4   97.39    5.90
   7  -9  -4   30.80    2.20
  -7  -9   4   32.00    2.20
  -7   9   4   33.20    3.00
   7   9  -4   28.50    3.70
  -5  -9   4   62.29    3.50
   5  -9  -4   60.69    3.50
   5   9  -4   60.69    5.30
  -5   9   4   61.29    4.30
   3  -9  -4  118.69    5.80
  -3  -9   4  114.89    5.70
   3   9  -4  120.19    7.80
  -3   9   4  117.09    6.70
  -1  -9   4  118.79    5.60
   1  -9  -4  121.49    5.80
   1   9  -4  115.09    7.70
  -1   9   4  109.29    6.50
  -1  -9  -4   27.30    2.10
   1   9   4   28.80    3.40
  -1   9  -4   28.60    3.50
   3  -9   4   20.00    2.30
  -3  -9  -4   22.10    3.60
  -3  -9  -4   15.80    1.80
  -3   9  -4   22.30    3.10
   5  -9   4  184.48    8.60
  -5  -9  -4  162.88   10.30
  -5  -9  -4  167.48    8.10
  -7  -9  -4  122.49    8.20
  -7  -9  -4  115.29    7.60
  -7  -9  -4  118.49    6.10
   7  -9   4  131.69    6.60
  -9  -9  -4   16.80    1.90
  -9  -9  -4   19.70    1.80
   9  -9   4   22.70    2.20
  -9  -9  -4   18.80    3.40
  -9   9  -4   23.40    2.30
 -11  -9  -4   16.60    1.60
 -11  -9  -4   16.90    1.70
  11  -9   4   17.70    2.00
 -11  -9  -4   15.40    2.90
 -11   9  -4   18.60    2.10
  13  -9   4   57.89    3.70
 -13  -9  -4   58.49    3.60
 -13  -9  -4   57.49    3.40
 -13  -9  -4   58.49    4.90
 -13   9  -4   74.49    4.10
 -15  -9  -4   39.30    3.50
  15  -9   4   37.50    2.60
 -15  -9  -4   36.30    2.30
 -15  -9  -4   38.10    2.60
 -15   9  -4   38.10    2.90
  17  -9   4   37.60    2.50
 -17  -9  -4   40.00    2.40
 -17  -9  -4   34.60    3.40
 -17   9  -4   36.10    2.70
 -16 -10   4  129.19    6.30
 -16 -10   4  130.29    5.80
 -16  10   4  127.79    6.30
  16  10  -4  119.69    6.90
 -14 -10   4  100.89    4.80
 -14  10   4  101.69    5.40
  14  10  -4   98.59    6.10
 -12 -10   4   41.30    2.50
 -12  10   4   40.80    3.00
  12  10  -4   41.90    3.80
  10 -10  -4   83.09    4.10
 -10 -10   4   82.59    4.20
 -10  10   4   82.69    4.90
  10  10  -4   76.59    5.70
  -8 -10   4  171.38    7.90
   8 -10  -4  171.08    7.90
   8  10  -4  178.28    9.80
  -8  10   4  169.58    8.60
   6 -10  -4   33.10    2.30
  -6 -10   4   36.30    2.30
   6  10  -4   34.10    3.80
  -6  10   4   35.10    2.90
   4 -10  -4  112.09    5.50
  -4 -10   4  114.69    5.40
  -4  10   4  108.49    6.10
   4  10  -4  114.09    7.40
  -2 -10   4  115.59    5.60
   2 -10  -4  123.79    5.80
   2  10  -4  109.19    7.20
   0 -10  -4   93.89    4.70
   0  10  -4   86.29    6.10
  -2 -10  -4  100.89    4.80
   2  10   4   91.29    6.10
  -2  10  -4   84.99    5.90
  -4 -10  -4   30.60    2.20
   4  10   4   31.10    3.30
  -6 -10  -4  127.19    5.80
   6 -10   4  107.99    6.00
   6  10   4  118.09    7.20
   8 -10   4  108.89    5.40
  -8 -10  -4   93.19    4.90
   8  10   4   97.29    6.40
 -10 -10  -4   60.29    3.40
  10 -10   4   68.59    3.80
  10  10   4   62.99    4.70
 -12 -10  -4   54.59    3.30
  12 -10   4   66.39    3.50
 -12 -10  -4   54.59    3.20
 -12  10  -4   74.09    3.80
  12  10   4   58.59    4.40
   9  11  -4   84.59    5.40
  -9  11   4   86.29    4.50
  -7 -11   4   69.79    4.00
   7 -11  -4   73.59    4.00
  -7  11   4   63.09    3.90
   7  11  -4   66.49    4.60
   5 -11  -4  110.69    5.10
  -5 -11   4  112.39    5.30
   5  11  -4  102.59    6.30
   3 -11  -4   75.59    3.70
   3  11  -4   69.89    4.90
   1 -11  -4   69.59    3.40
   1  11  -4   57.39    4.30
  -1 -11  -4   59.59    3.20
  -3 -11  -4  102.09    4.90
  -5 -11  -4  108.49    5.10
 -30   0   5    1.50    0.80
 -28   0   5   -0.50    0.70
 -26   0   5    1.50    0.90
 -24   0   5    0.70    0.60
 -24   0   5    0.10    0.80
 -22   0   5    0.50    0.70
 -22   0   5    1.70    0.70
  20   0  -5    0.20    0.50
 -20   0   5    0.50    0.70
 -20   0   5    0.30    0.60
 -20   0   5    0.60    0.70
 -18   0   5    0.00    0.60
  18   0  -5    1.40    1.10
  18   0  -5   -0.40    0.80
 -18   0   5    0.10    0.60
  18   0  -5    0.00    0.50
 -18   0   5    0.20    0.70
  18   0  -5    0.40    0.40
  16   0  -5    0.60    0.40
  16   0  -5    2.60    0.80
 -16   0   5    2.30    1.00
  16   0  -5    0.60    0.90
 -16   0   5    0.00    0.50
 -16   0   5    0.40    0.60
 -14   0   5    0.40    0.50
  14   0  -5    0.50    0.30
  14   0  -5    0.40    0.50
 -14   0   5    0.30    0.50
  14   0  -5    0.80    0.90
 -14   0   5    0.60    0.70
  12   0  -5    1.10    0.80
 -12   0   5    0.80    0.60
 -12   0   5    1.40    0.80
  12   0  -5    1.00    0.40
  12   0  -5    0.90    0.60
 -12   0   5    0.60    0.40
 -10   0   5    1.50    0.70
  10   0  -5    1.00    0.40
 -10   0   5    0.80    0.60
  10   0  -5    0.50    0.90
  10   0  -5    1.00    0.50
 -10   0   5    1.20    0.40
 -10   0   5    0.60    0.60
  -8   0   5    1.10    0.60
   8   0  -5    5.50    0.80
   8   0  -5    0.70    0.40
   8   0  -5    0.50    0.70
  -8   0   5    0.20    0.30
  -8   0   5    0.80    0.60
   6   0  -5    0.70    0.40
   6   0  -5    1.60    0.70
   6   0  -5    0.90    0.50
  -6   0   5    1.10    0.40
  -6   0   5    1.40    0.70
   6   0  -5    1.80    0.70
  -6   0   5    0.90    0.50
  -6   0   5    1.40    0.70
  -4   0   5    1.70    0.40
   4   0  -5    1.40    0.50
   4   0  -5    1.20    0.40
  -4   0   5    1.80    0.50
   4   0  -5    2.70    0.60
  -4   0   5    2.90    0.90
   4   0  -5    3.10    0.90
   2   0  -5    1.00    0.40
  -2   0   5    0.80    0.30
  -2   0   5    0.70    0.60
   2   0  -5    1.00    0.40
  -2   0   5    0.80    0.30
   2   0  -5    0.80    0.40
   2   0  -5    1.20    0.70
   0   0   5    2.40    0.40
   0   0  -5    0.90    0.30
   0   0  -5    0.90    0.60
   0   0   5    1.10    0.60
   0   0  -5    0.60    0.30
   0   0  -5    0.60    0.20
   0   0   5    0.80    0.30
   0   0  -5    1.10    0.20
   2   0   5    1.00    0.30
  -2   0  -5    0.70    0.30
  -2   0  -5    0.40    0.50
  -2   0  -5    0.80    0.70
   2   0   5    0.80    0.40
   2   0   5    0.40    0.30
   4   0   5    0.50    0.30
   4   0   5    1.30    0.30
   4   0   5    0.50    0.30
   4   0   5    0.70    0.20
   4   0   5    1.50    0.40
  -4   0  -5    0.80    0.50
  -4   0  -5    0.50    0.20
   6   0   5    0.70    0.40
  -6   0  -5    0.70    0.30
   6   0   5    1.00    0.50
  -6   0  -5    0.40    0.40
   6   0   5    0.40    0.40
  -6   0  -5    0.60    0.60
   8   0   5    2.20    0.60
  -8   0  -5    0.60    0.30
   8   0   5    1.00    0.50
  -8   0  -5    1.00    0.50
  10   0   5    2.20    0.60
  10   0   5    0.80    0.50
 -10   0  -5    0.30    0.40
 -12   0  -5    0.30    0.50
  12   0   5    0.50    0.50
 -14   0  -5    1.30    0.70
  14   0   5    0.80    0.60
  16   0   5    0.50    0.60
 -18   0  -5    0.80    1.20
  18   0   5    0.70    0.70
 -20   0  -5   -0.20    1.00
 -22   0  -5    0.30    1.20
 -33   1   5    0.40    0.70
 -31   1   5   54.19    3.40
 -29  -1   5   50.69    3.40
 -29   1   5   54.39    3.60
 -27  -1   5  430.36   18.80
 -27   1   5  440.26   19.00
 -27   1   5  410.76   17.80
 -25  -1   5  174.68    7.90
 -25  -1   5  166.48    8.50
 -25   1   5  167.48    7.60
 -25   1   5  176.78    8.70
 -23  -1   5   67.59    3.80
 -23  -1   5   61.19    4.20
 -23   1   5   70.79    3.90
 -23   1   5   70.19    3.40
 -23   1   5   77.39    4.50
 -21  -1   5  350.86   14.90
 -21   1   5  345.77   14.90
 -21   1   5  344.97   14.40
 -21   1   5  334.67   15.60
 -21   1   5  346.17   15.50
  19  -1  -5  459.15   21.80
 -19  -1   5  438.86   19.90
 -19  -1   5  474.55   21.20
  19  -1  -5  422.06   19.60
  19  -1  -5  454.25   21.30
  19   1  -5  463.25   21.60
 -19   1   5  463.15   20.80
 -19   1   5  466.45   18.80
  19   1  -5  463.55   19.80
 -19   1   5  456.35   19.80
  17  -1  -5  879.21   38.20
  17  -1  -5  841.62   36.50
  17  -1  -5  908.61   38.70
 -17  -1   5  882.11   37.20
 -17  -1   5  878.91   37.90
  17   1  -5  885.41   36.70
 -17   1   5  910.31   37.80
 -17   1   5  863.21   35.80
  17   1  -5  862.31   38.20
 -17   1   5  890.91   36.70
  15  -1  -5  520.65   21.70
 -15  -1   5  535.25   22.80
 -15  -1   5  485.45   22.20
  15  -1  -5  447.36   21.60
  15  -1  -5  546.05   23.40
 -15  -1   5  498.05   21.40
  15  -1  -5  517.95   23.00
 -15   1   5  509.35   22.70
 -15   1   5  506.15   21.00
 -15   1   5  532.15   21.80
  15   1  -5  537.05   21.80
  15   1  -5  521.75   23.00
  13  -1  -5 1501.05   64.19
  13  -1  -5 1621.24   63.19
 -13  -1   5 1533.95   63.99
 -13  -1   5 1539.75   63.69
  13  -1  -5 1474.05   63.09
  13  -1  -5 1554.64   64.49
 -13  -1   5 1476.65   62.79
 -13  -1   5 1523.35   63.79
 -13   1   5 1658.23   64.29
 -13   1   5 1550.54   63.09
 -13   1   5 1595.64   64.09
  13   1  -5 1583.24   63.09
  13   1  -5 1511.45   64.09
 -13   1   5 1498.95   62.59
  11  -1  -5  157.68    7.90
  11  -1  -5  151.78    6.90
 -11  -1   5  154.88    7.50
  11  -1  -5  152.78    6.90
 -11  -1   5  149.19    7.50
 -11  -1   5  147.69    6.70
 -11  -1   5  158.88    7.40
 -11   1   5  148.29    6.90
  11   1  -5  147.29    6.90
 -11   1   5  149.09    7.70
 -11   1   5  152.88    7.60
  11   1  -5  155.38    6.80
  -9  -1   5    8.20    0.70
   9  -1  -5    9.90    1.00
   9  -1  -5    9.50    1.00
  -9  -1   5    8.80    1.10
  -9  -1   5    9.50    1.30
  -9  -1   5   11.70    1.50
   9  -1  -5   12.20    1.50
  -9  -1   5   10.10    1.30
  -9   1   5    8.70    1.40
  -9   1   5    7.00    1.30
   9   1  -5    7.80    0.90
  -9   1   5    7.60    1.20
  -9   1   5    8.60    0.90
   9   1  -5    8.70    0.90
  -7  -1   5  515.95   21.40
   7  -1  -5  499.25   20.80
   7  -1  -5  515.75   20.90
   7  -1  -5  460.25   21.30
   7  -1  -5  492.95   21.30
  -7  -1   5  478.05   21.60
  -7  -1   5  527.25   21.00
  -7  -1   5  477.95   21.10
  -7  -1   5  488.05   20.50
  -7   1   5  515.55   21.10
   7   1  -5  503.75   20.70
  -7   1   5  508.85   21.70
  -7   1   5  498.75   20.70
   7   1  -5  525.75   20.90
  -5  -1   5 1296.17   52.79
  -5  -1   5 1283.37   52.29
   5  -1  -5 1287.47   52.19
   5  -1  -5 1204.08   52.79
   5  -1  -5 1279.57   52.29
   5  -1  -5 1270.57   51.99
  -5  -1   5 1257.07   51.79
  -5  -1   5 1313.17   52.09
  -5   1   5 1292.77   52.19
   5   1  -5 1264.57   52.89
   5   1  -5 1338.47   52.19
   5   1  -5 1253.17   51.89
  -5   1   5 1272.57   51.89
  -5   1   5 1296.37   52.99
  -3  -1   5 2401.76   97.99
   3  -1  -5 2301.47   97.59
   3  -1  -5 2420.66   97.49
  -3  -1   5 2378.46   98.29
  -3   1   5 2518.55   98.39
  -3   1   5 2487.85   98.09
  -3   1   5 2413.36   98.39
   3   1  -5 2439.66   98.39
   3   1  -5 2352.16   97.49
  -1  -1   5   10.30    0.70
   1  -1  -5    8.40    0.80
  -1  -1   5    9.40    0.80
   1  -1  -5    8.40    0.60
  -1  -1   5    8.30    0.90
   1  -1  -5    8.40    0.80
  -1  -1   5    9.50    1.30
   1  -1  -5   16.40    1.80
   1  -1  -5    9.50    0.90
  -1   1   5    7.80    1.20
  -1   1   5    8.60    0.60
   1   1  -5    9.60    1.30
  -1   1   5    9.80    0.80
   1   1  -5   11.60    0.90
   1   1  -5    9.90    0.90
   1  -1   5 3215.28  135.99
   1  -1   5 3548.34  134.49
  -1  -1  -5 3371.56  135.29
   1  -1   5 3443.06  135.49
  -1  -1  -5 3196.08  135.09
  -1  -1  -5 2970.00  134.99
   1  -1   5 3355.66  135.09
   1   1   5 3502.75  135.29
  -1   1  -5 3525.15  134.59
  -1   1  -5 3371.76  134.39
  -1   1  -5 3290.17  135.49
   1   1   5 3394.76  135.59
  -1   1  -5 3094.69  137.69
   3  -1   5 1348.07   54.99
  -3  -1  -5 1346.27   54.89
   3  -1   5 1263.77   55.39
  -3  -1  -5 1317.97   55.59
  -3  -1  -5 1348.97   55.89
  -3  -1  -5 1407.26   54.79
   3  -1   5 1340.07   55.19
   3  -1   5 1350.86   54.59
   3   1   5 1345.07   54.79
  -3   1  -5 1378.26   55.99
  -3   1  -5 1309.27   54.59
   3   1   5 1458.65   54.99
   3   1   5 1389.66   54.99
   3   1   5 1336.67   54.69
  -3   1  -5 1362.26   55.69
  -5  -1  -5 1148.59   48.30
   5  -1   5 1143.79   47.40
  -5  -1  -5 1174.38   47.70
  -5  -1  -5 1219.08   48.60
   5  -1   5 1211.18   48.10
  -5  -1  -5 1189.08   47.70
   5  -1   5 1184.78   48.20
  -5   1  -5 1184.88   47.90
   5   1   5 1155.08   47.80
  -5   1  -5 1147.69   47.40
  -5   1  -5 1167.88   48.50
  -5   1  -5 1153.98   49.50
   5   1   5 1170.78   47.70
   7  -1   5 1305.77   52.89
  -7  -1  -5 1274.07   52.89
  -7  -1  -5 1244.68   52.39
  -7  -1  -5 1320.47   53.09
  -7  -1  -5 1320.97   52.19
  -7   1  -5 1271.07   53.09
   7   1   5 1248.78   52.39
   7   1   5 1284.97   52.39
   9  -1   5 1178.18   48.90
  -9  -1  -5 1249.77   49.00
  -9   1  -5 1147.09   49.00
  -9   1  -5 1176.48   48.50
   9   1   5 1140.69   48.30
  11  -1   5  465.75   20.40
 -11  -1  -5  464.35   19.40
 -11   1  -5  468.85   19.90
 -11   1  -5  449.36   20.30
  11   1   5  469.65   19.70
  13  -1   5  217.38   10.70
 -13   1  -5  209.78   10.40
  13   1   5  221.28    9.90
 -13   1  -5  217.78   10.10
  15  -1   5  774.92   32.00
 -15   1  -5  739.23   32.40
  15   1   5  753.82   31.90
 -17  -1  -5  119.29    7.10
  17  -1   5  119.49    6.70
 -17   1  -5  131.79    7.10
 -19   1  -5  431.56   19.90
 -21   1  -5   88.99    5.90
 -23   1  -5  365.96   17.20
 -32   2   5   39.90    2.70
 -30   2   5   38.30    2.90
 -28   2   5   81.99    4.10
 -28   2   5   84.49    5.00
 -26  -2   5    4.50    1.00
 -26   2   5    5.60    1.50
 -26   2   5    5.10    0.90
 -24  -2   5   64.29    3.50
 -24  -2   5   60.99    4.00
 -24   2   5   62.79    4.20
 -24   2   5   56.39    3.20
 -22  -2   5  374.06   16.50
 -22  -2   5  376.76   17.00
 -22   2   5  387.96   16.20
 -22   2   5  391.56   17.30
 -20  -2   5   23.30    1.90
  20   2  -5   25.20    2.30
 -20   2   5   26.00    2.40
 -20   2   5   25.70    2.00
 -20   2   5   25.00    1.70
 -18  -2   5   81.29    5.00
  18  -2  -5   85.49    6.20
 -18  -2   5   79.29    5.50
  18  -2  -5   78.99    4.70
  18  -2  -5   81.09    5.60
 -18   2   5   87.29    4.80
 -18   2   5   90.19    6.00
  18   2  -5   78.79    4.60
 -18   2   5   84.49    4.00
  18   2  -5   82.19    5.90
  16  -2  -5   23.00    2.60
 -16  -2   5   22.50    2.30
  16  -2  -5   25.70    2.90
  16  -2  -5   21.20    2.00
 -16  -2   5   22.10    2.50
 -16  -2   5   23.40    2.20
  16   2  -5   25.60    2.00
 -16   2   5   19.70    1.90
 -16   2   5   23.20    2.70
 -16   2   5   23.40    1.50
  16   2  -5   20.80    2.60
 -14  -2   5  147.99    7.90
  14  -2  -5  146.99    8.30
 -14  -2   5  154.38    7.70
  14  -2  -5  153.98    7.40
 -14  -2   5  143.59    7.60
  14  -2  -5  155.98    8.20
 -14   2   5  151.08    6.70
  14   2  -5  148.69    7.20
  14   2  -5  150.58    7.10
 -14   2   5  160.28    8.50
 -14   2   5  158.08    7.20
  12  -2  -5  456.65   20.30
 -12  -2   5  446.46   19.90
  12  -2  -5  425.36   19.20
  12  -2  -5  471.05   20.50
 -12  -2   5  472.35   20.20
  12  -2  -5  454.55   19.60
 -12  -2   5  445.96   19.80
  12   2  -5  481.65   19.50
  12   2  -5  467.15   19.40
 -12   2   5  461.05   20.60
 -12   2   5  452.15   18.90
 -12   2   5  457.25   19.40
  10  -2  -5  474.15   20.80
 -10  -2   5  472.05   20.60
  10  -2  -5  479.95   20.70
 -10  -2   5  480.45   20.60
 -10  -2   5  475.05   20.30
  10  -2  -5  456.65   20.20
  10  -2  -5  473.35   19.90
 -10   2   5  474.95   19.90
  10   2  -5  495.35   20.00
 -10   2   5  467.85   21.10
  10   2  -5  481.25   20.10
 -10   2   5  474.75   19.70
   8  -2  -5  206.38    9.00
   8  -2  -5  208.08    9.60
  -8  -2   5  219.08    9.90
  -8  -2   5  192.98    8.60
  -8  -2   5  214.38    9.30
   8  -2  -5  202.18    9.70
   8  -2  -5  202.68    9.40
  -8  -2   5  213.38    9.70
  -8   2   5  208.28    9.10
   8   2  -5  222.78    9.40
  -8   2   5  205.68   10.20
   8   2  -5  209.88    9.10
   6  -2  -5  256.37   11.40
   6  -2  -5  246.88   10.90
  -6  -2   5  261.17   11.90
   6  -2  -5  272.77   11.40
  -6  -2   5  262.97   11.50
  -6  -2   5  250.77   10.70
  -6  -2   5  261.97   11.20
   6  -2  -5  251.47   12.00
   6  -2  -5  261.67   11.40
  -6   2   5  254.27   12.10
  -6   2   5  252.07   11.00
   6   2  -5  276.07   11.40
   6   2  -5  272.47   11.00
   6   2  -5  247.18   11.90
  -4  -2   5  108.09    5.20
  -4  -2   5  106.69    4.50
   4  -2  -5  101.99    4.70
   4  -2  -5  101.49    4.90
  -4  -2   5  107.49    4.80
  -4  -2   5  106.49    5.60
   4  -2  -5  105.59    5.00
   4  -2  -5  102.59    5.10
   4   2  -5  101.79    5.60
   4   2  -5  105.69    5.00
  -4   2   5  102.79    4.70
   4   2  -5  106.79    4.70
  -4   2   5   99.39    5.60
  -2  -2   5  954.20   38.90
   2  -2  -5  951.40   38.60
   2  -2  -5  893.91   38.30
  -2  -2   5  972.70   38.40
   2  -2  -5  895.61   38.40
   2  -2  -5  969.20   39.70
  -2  -2   5  895.81   39.50
  -2  -2   5  977.30   38.30
   2  -2  -5  927.01   38.80
   2   2  -5 1093.09   39.70
  -2   2   5  931.81   38.50
  -2   2   5  868.91   39.30
   2   2  -5  933.61   38.40
   2   2  -5  946.01   38.80
   0  -2   5    4.90    1.20
   0  -2  -5    4.90    1.20
   0  -2  -5    4.60    0.70
   0  -2  -5    4.40    0.80
   0  -2   5    4.50    0.60
   0  -2   5    5.00    0.90
   0  -2  -5    4.70    0.60
   0   2  -5    5.80    0.60
   0   2   5    7.80    1.20
   0   2   5    5.50    0.70
   0   2  -5    5.80    0.80
   0   2  -5    8.60    1.40
   2  -2   5  639.94   26.50
   2  -2   5  646.34   25.90
  -2  -2  -5  645.04   26.10
  -2  -2  -5  622.04   26.90
   2  -2   5  647.54   27.30
  -2  -2  -5  545.15   27.00
  -2   2  -5  646.44   25.80
   2   2   5  634.04   26.10
  -2   2  -5  611.94   26.10
  -2   2  -5  735.13   27.30
  -2   2  -5  620.04   26.20
   2   2   5  631.84   26.40
   4  -2   5  381.56   16.60
   4  -2   5  364.56   15.80
  -4  -2  -5  389.56   16.00
  -4  -2  -5  390.16   16.10
  -4  -2  -5  430.46   17.30
  -4   2  -5  357.96   16.10
   4   2   5  394.26   16.10
  -4   2  -5  373.66   17.10
  -6  -2  -5   79.79    3.80
   6  -2   5   74.99    3.60
  -6  -2  -5   76.19    3.80
  -6  -2  -5   86.19    4.70
   6  -2   5   78.49    4.30
  -6   2  -5   80.69    4.00
  -6   2  -5   73.79    4.60
   6   2   5   80.89    3.80
  -6   2  -5   70.99    3.50
  -8  -2  -5   33.90    2.00
   8  -2   5   30.40    2.50
  -8  -2  -5   34.20    2.60
  -8  -2  -5   31.90    2.10
   8   2   5   32.20    2.00
  -8   2  -5   30.20    2.70
  -8   2  -5   35.00    2.20
  -8   2  -5   29.40    1.60
 -10  -2  -5  442.16   18.80
  10  -2   5  464.85   19.90
 -10  -2  -5  433.86   19.40
 -10   2  -5  439.66   18.40
 -10   2  -5  433.26   20.10
 -10   2  -5  458.15   19.20
  10   2   5  457.15   18.90
 -12  -2  -5  555.44   23.70
  12  -2   5  589.54   25.00
  12   2   5  542.25   23.80
 -12   2  -5  571.44   24.20
 -12   2  -5  574.44   23.20
 -12   2  -5  554.64   25.10
  14  -2   5  113.29    6.70
 -14   2  -5  105.79    6.70
 -14   2  -5  111.09    6.10
 -14   2  -5  114.39    5.00
 -16  -2  -5   12.80    2.20
 -16   2  -5    8.50    0.90
 -16   2  -5    9.70    1.90
 -16   2  -5    6.70    1.50
 -18  -2  -5   71.39    5.70
 -18   2  -5   74.29    5.00
 -18   2  -5   69.29    3.50
 -20   2  -5   58.49    3.10
 -20   2  -5   56.29    4.50
 -22   2  -5   26.20    1.80
 -22   2  -5   27.60    3.00
 -24   2  -5  174.48    9.30
 -26   2  -5   76.99    4.90
 -31   3   5    8.20    1.30
 -29   3   5    7.60    1.50
 -27  -3   5    5.20    1.00
 -27   3   5    3.40    0.80
 -27   3   5    2.70    1.00
 -25  -3   5    3.40    1.00
 -25   3   5    2.70    0.80
 -25   3   5    4.40    1.30
 -23  -3   5   60.59    3.60
 -23  -3   5   61.29    3.90
 -23   3   5   71.29    3.70
 -23   3   5   66.59    4.40
 -21  -3   5  253.87   12.00
 -21  -3   5  258.87   11.90
  21   3  -5  262.17   12.70
 -21   3   5  287.77   11.80
 -21   3   5  268.27   12.60
 -19  -3   5   61.89    3.40
 -19   3   5   62.39    3.30
 -19   3   5   60.19    5.60
  19   3  -5   61.19    3.90
 -19   3   5   57.39    3.90
 -19   3   5   60.49    3.40
  17  -3  -5  105.19    6.80
 -17  -3   5   96.49    6.20
 -17  -3   5   96.29    5.90
  17  -3  -5   90.89    5.50
  17  -3  -5  103.09    6.30
 -17  -3   5   92.89    5.80
 -17   3   5   95.09    6.70
 -17   3   5  101.09    5.40
  17   3  -5   95.09    5.40
 -17   3   5   98.09    4.70
  17   3  -5  102.59    5.40
  15  -3  -5    3.20    1.10
 -15  -3   5    2.00    1.10
 -15  -3   5    2.10    0.90
  15  -3  -5    3.40    1.30
 -15  -3   5    4.00    0.50
 -15  -3   5    3.60    1.10
  15  -3  -5    3.20    1.20
  15   3  -5    2.40    0.80
 -15   3   5    1.10    0.70
  15   3  -5    1.70    0.70
 -15   3   5    2.00    0.60
 -15   3   5    1.60    1.00
 -13  -3   5  329.77   15.20
  13  -3  -5  318.37   15.40
 -13  -3   5  324.17   15.10
  13  -3  -5  327.27   15.10
  13  -3  -5  322.17   14.70
 -13  -3   5  321.07   14.70
 -13  -3   5  314.37   13.40
  13   3  -5  323.37   14.50
  13   3  -5  323.47   14.20
 -13   3   5  334.87   14.30
 -13   3   5  332.27   13.80
 -13   3   5  332.77   16.10
  11  -3  -5  259.27   11.80
 -11  -3   5  256.07   11.60
 -11  -3   5  260.87   12.20
 -11  -3   5  252.47   11.20
 -11  -3   5  244.38   10.60
 -11  -3   5  245.98   12.00
  11  -3  -5  247.38   12.20
  11  -3  -5  254.07   12.00
  11   3  -5  270.27   11.60
 -11   3   5  266.27   10.90
 -11   3   5  252.47   12.90
 -11   3   5  250.37   11.20
  -9  -3   5    5.10    0.80
  -9  -3   5    5.10    0.90
  -9  -3   5    5.20    1.30
   9  -3  -5    4.00    1.10
   9  -3  -5    4.00    1.00
   9  -3  -5    4.80    0.70
   9  -3  -5    6.90    1.10
  -9  -3   5    5.20    1.20
  -9  -3   5    5.90    0.60
   9   3  -5    2.60    0.80
  -9   3   5    3.50    0.70
  -9   3   5    3.10    0.70
  -9   3   5    2.80    1.10
   7  -3  -5  402.66   17.20
  -7  -3   5  404.06   16.60
  -7  -3   5  382.36   16.80
   7  -3  -5  387.86   16.40
  -7  -3   5  416.96   17.40
   7  -3  -5  394.76   17.10
  -7  -3   5  369.76   16.30
  -7  -3   5  398.76   17.80
   7  -3  -5  399.46   17.20
   7   3  -5  382.96   17.00
  -7   3   5  401.86   16.60
  -7   3   5  399.66   18.20
   5  -3  -5  215.08    9.70
  -5  -3   5  216.98    9.80
  -5  -3   5  217.18    9.30
   5  -3  -5  210.58    9.50
   5  -3  -5  204.58   10.50
  -5  -3   5  196.18   10.20
   5  -3  -5  212.38    9.50
   5  -3  -5  211.28    9.00
  -5  -3   5  205.98    9.00
  -5   3   5  216.98    9.10
   5   3  -5  216.18    9.60
  -5   3   5  196.48   10.40
  -3  -3   5   61.39    4.00
   3  -3  -5   58.19    2.90
   3  -3  -5   54.79    3.00
   3  -3  -5   61.99    3.30
  -3  -3   5   59.69    3.50
  -3  -3   5   63.49    2.70
  -3  -3   5   62.89    3.10
   3  -3  -5   56.79    3.40
   3  -3  -5   61.99    4.20
   3   3  -5   60.69    3.40
  -3   3   5   54.99    2.90
  -3   3   5   54.19    3.90
   3   3  -5   56.89    4.00
   1  -3  -5   71.19    3.90
   1  -3  -5   70.69    3.70
  -1  -3   5   80.99    3.60
  -1  -3   5   96.49    3.90
  -1  -3   5   88.39    4.40
  -1  -3   5   73.49    4.80
   1  -3  -5   72.39    3.70
   1  -3  -5   72.69    4.90
   1   3  -5   80.49    4.20
   1   3  -5   75.09    3.60
   1   3  -5   89.09    5.00
  -1   3   5   75.79    3.70
  -1  -3  -5  509.45   21.60
   1  -3   5  483.95   22.70
   1  -3   5  571.84   22.10
  -1  -3  -5  477.35   21.30
   1  -3   5  565.44   21.30
  -1  -3  -5  544.45   22.90
  -1   3  -5  515.65   21.70
   1   3   5  451.25   21.20
  -3  -3  -5  245.08   11.20
  -3  -3  -5  263.87   12.40
   3  -3   5  251.57   11.70
  -3  -3  -5  260.17   11.30
  -3  -3  -5  247.48   11.00
   3  -3   5  247.58   11.00
  -3   3  -5  272.57   11.10
   3   3   5  249.08   11.00
  -3   3  -5  292.27   12.60
  -5  -3  -5  209.48    9.20
   5  -3   5  199.58    9.60
   5  -3   5  181.78    8.70
  -5  -3  -5  204.68    8.70
  -5  -3  -5  210.58   10.10
  -5  -3  -5  202.38    8.90
   5   3   5  205.08    8.90
  -5   3  -5  246.78   10.70
  -5   3  -5  182.28    8.90
  -5   3  -5  200.28    8.70
  -7  -3  -5    3.30    1.00
  -7  -3  -5    2.80    0.70
  -7  -3  -5    3.70    0.60
   7  -3   5    4.30    1.10
  -7   3  -5    2.60    0.70
  -7   3  -5    2.90    1.20
  -7   3  -5    3.80    0.60
  -9  -3  -5  160.48    7.90
   9  -3   5  153.98    8.00
  -9  -3  -5  143.79    7.30
  -9  -3  -5  159.08    7.10
  -9   3  -5  147.29    8.50
  -9   3  -5  154.78    7.30
  -9   3  -5  144.89    6.70
 -11  -3  -5   96.39    5.00
 -11  -3  -5  104.59    5.70
  11  -3   5  102.19    6.10
 -11   3  -5   96.79    4.70
 -11   3  -5   99.09    6.50
 -11   3  -5  106.59    5.50
 -13  -3  -5   95.69    5.10
 -13  -3  -5  101.09    5.60
  13  -3   5   94.99    6.20
 -13   3  -5  103.79    4.80
 -13   3  -5   97.49    6.70
 -13   3  -5  105.99    5.60
 -15  -3  -5   33.50    3.20
 -15  -3  -5   35.60    2.60
 -15   3  -5   35.60    3.10
 -15   3  -5   38.10    2.30
 -15   3  -5   37.70    3.00
 -15   3  -5   37.60    3.20
 -17  -3  -5   10.90    2.20
 -17   3  -5    7.50    1.60
 -17   3  -5   10.80    1.10
 -17   3  -5    6.20    1.70
 -19  -3  -5   51.49    4.20
 -19   3  -5   51.69    2.90
 -19   3  -5   49.70    3.70
 -19   3  -5   51.79    4.20
 -21   3  -5    7.80    1.60
 -21   3  -5    5.70    1.00
 -21   3  -5    7.10    1.80
 -23   3  -5   58.99    4.30
 -23   3  -5   49.10    2.90
 -25   3  -5   34.20    3.10
 -27   3  -5    7.30    1.40
 -30   4   5  218.08   10.10
 -28  -4   5  264.37   11.90
 -28   4   5  284.17   12.80
 -26  -4   5  282.77   12.10
 -26  -4   5  267.47   12.30
 -26   4   5  279.27   13.00
 -26   4   5  266.07   12.10
 -24  -4   5  267.67   12.10
 -24  -4   5  262.07   12.30
 -24   4   5  267.57   12.10
 -24   4   5  294.67   13.20
 -22  -4   5  193.28    8.40
 -22  -4   5  183.08    8.80
 -22  -4   5  188.28    9.10
 -22   4   5  187.18    9.60
 -22   4   5  194.68    8.90
 -22   4   5  199.38    9.80
 -20  -4   5  170.58    8.30
 -20  -4   5  166.78    7.60
 -20  -4   5  170.88    8.10
  20  -4  -5  174.68    8.10
 -20   4   5  174.88    8.80
 -20   4   5  179.08    9.00
 -20   4   5  178.38    8.10
 -18  -4   5  306.97   12.80
 -18  -4   5  297.37   13.50
 -18  -4   5  290.97   13.20
 -18   4   5  300.67   13.90
 -18   4   5  323.47   13.30
 -18   4   5  296.07   13.20
  18   4  -5  284.77   13.90
 -18   4   5  310.07   14.50
 -18   4   5  301.97   13.90
 -16  -4   5  740.53   33.20
 -16  -4   5  758.42   31.10
 -16  -4   5  760.32   31.40
  16  -4  -5  747.73   32.90
 -16  -4   5  782.62   33.30
 -16   4   5  745.33   34.60
 -16   4   5  797.62   31.50
 -16   4   5  755.72   32.10
  16   4  -5  744.13   32.40
  16   4  -5  749.62   32.10
 -14  -4   5  748.73   32.50
 -14  -4   5  737.73   31.80
 -14  -4   5  750.82   32.40
 -14  -4   5  760.02   30.30
  14  -4  -5  755.32   32.10
  14  -4  -5  731.03   32.70
  14  -4  -5  732.23   32.00
 -14   4   5  758.02   31.20
 -14   4   5  709.33   33.40
 -14   4   5  733.53   30.70
  14   4  -5  724.03   31.50
  14   4  -5  734.13   31.20
 -12  -4   5 1045.50   40.70
  12  -4  -5  974.60   41.60
  12  -4  -5  980.30   42.00
 -12  -4   5  974.50   40.00
  12  -4  -5  959.90   41.50
 -12  -4   5  985.30   42.10
 -12  -4   5  924.91   41.60
 -12  -4   5  972.80   41.30
 -12   4   5  985.70   43.10
  12   4  -5 1004.80   41.20
 -12   4   5  992.70   40.70
 -12   4   5  967.10   40.30
 -10  -4   5  411.66   17.80
 -10  -4   5  388.56   18.20
  10  -4  -5  431.36   18.20
 -10  -4   5  387.16   18.70
 -10  -4   5  407.66   17.30
 -10  -4   5  397.66   16.80
  10  -4  -5  406.76   18.30
  10  -4  -5  401.96   18.10
 -10   4   5  390.36   17.00
 -10   4   5  401.76   17.30
  10   4  -5  417.36   17.90
   8  -4  -5  583.14   24.70
   8  -4  -5  614.34   26.00
   8  -4  -5  586.24   25.90
  -8  -4   5  641.74   26.20
  -8  -4   5  615.34   25.10
  -8  -4   5  591.94   26.70
  -8  -4   5  597.74   25.50
  -8  -4   5  598.34   24.70
   8  -4  -5  590.84   25.70
   8   4  -5  616.34   25.80
  -8   4   5  562.24   24.80
  -8   4   5  606.94   25.10
   6  -4  -5 1283.67   52.79
  -6  -4   5 1224.58   52.69
  -6  -4   5 1327.67   53.99
  -6  -4   5 1289.97   52.89
  -6  -4   5 1301.17   53.39
   6  -4  -5 1271.37   53.79
  -6  -4   5 1277.67   54.69
   6  -4  -5 1297.27   53.49
   6   4  -5 1366.76   53.79
  -6   4   5 1289.37   55.09
  -6   4   5 1328.17   52.99
  -4  -4   5  470.95   19.40
   4  -4  -5  457.65   19.30
  -4  -4   5  463.35   19.80
  -4  -4   5  445.86   21.10
  -4  -4   5  459.05   19.30
   4  -4  -5  499.45   21.80
   4  -4  -5  441.26   19.80
   4  -4  -5  459.65   19.90
  -4  -4   5  487.75   20.50
   4   4  -5  466.25   20.20
  -4   4   5  469.15   19.40
   2  -4  -5 1003.30   42.10
   2  -4  -5 1026.70   42.60
  -2  -4   5  942.31   43.30
  -2  -4   5 1027.50   42.60
   2  -4  -5 1021.70   43.70
   2  -4  -5  982.40   41.50
  -2  -4   5 1067.99   41.90
   2  -4  -5  986.80   41.50
   2   4  -5 1069.59   42.40
   2   4  -5 1029.00   41.50
  -2   4   5 1017.40   41.50
   0  -4  -5  495.95   21.10
   0  -4   5  594.64   21.70
   0  -4  -5  477.85   20.60
   0  -4  -5  460.35   20.60
   0  -4  -5  499.55   22.60
   0   4   5  449.46   20.50
  -2  -4  -5  417.76   20.30
  -2  -4  -5  465.35   22.20
  -2  -4  -5  419.26   20.20
  -2  -4  -5  439.56   20.70
   2  -4   5  543.75   21.50
   2  -4   5  572.44   20.70
  -2   4  -5  543.55   20.40
  -2   4  -5  503.55   22.30
  -4  -4  -5  705.63   31.80
   4  -4   5  837.42   32.90
  -4  -4  -5  689.73   33.40
  -4  -4  -5  699.13   32.10
  -4  -4  -5  709.93   31.60
   4  -4   5  770.72   31.90
  -4   4  -5  835.12   31.90
  -4   4  -5  856.61   31.70
  -4   4  -5  827.82   34.00
  -6  -4  -5  594.84   25.40
  -6  -4  -5  584.14   25.80
  -6  -4  -5  584.74   25.10
  -6  -4  -5  614.24   27.10
   6  -4   5  662.03   26.60
  -6   4  -5  640.84   25.20
  -6   4  -5  554.84   25.40
  -6   4  -5  625.84   27.60
   8  -4   5  467.55   21.80
  -8  -4  -5  478.45   20.40
  -8  -4  -5  489.05   21.20
  -8  -4  -5  521.65   22.30
  -8  -4  -5  502.35   20.80
  -8   4  -5  487.95   20.40
  -8   4  -5  483.25   22.90
  -8   4  -5  481.95   20.90
 -10  -4  -5  308.17   12.50
  10  -4   5  293.37   14.20
 -10  -4  -5  290.37   12.90
 -10  -4  -5  295.37   14.10
 -10   4  -5  286.37   12.50
 -10   4  -5  285.47   13.10
 -10   4  -5  277.17   15.00
 -12  -4  -5  429.06   19.20
 -12  -4  -5  415.96   18.10
 -12  -4  -5  411.56   17.40
 -12   4  -5  407.96   18.40
 -12   4  -5  416.16   17.60
 -12   4  -5  412.46   21.40
 -14  -4  -5  179.08    9.70
 -14  -4  -5  176.68    8.70
 -14  -4  -5  179.58    8.40
 -14   4  -5  174.88    9.00
 -14   4  -5  177.08    9.20
 -14   4  -5  181.08    9.00
 -14   4  -5  182.88    8.20
 -16  -4  -5  455.85   19.30
 -16  -4  -5  448.76   20.70
 -16   4  -5  442.86   19.00
 -16   4  -5  443.16   20.20
 -16   4  -5  441.36   19.90
 -18  -4  -5  354.66   16.80
 -18  -4  -5  345.17   15.40
 -18   4  -5  340.67   16.40
 -18   4  -5  350.76   15.10
 -18   4  -5  349.77   16.00
 -20  -4  -5  154.48    8.80
 -20  -4  -5  162.88    7.80
 -20   4  -5  166.28    8.90
 -20   4  -5  169.08    8.40
 -20   4  -5  151.88    7.50
 -22   4  -5  255.47   11.90
 -22   4  -5  239.28   11.00
 -22   4  -5  256.07   12.40
 -24   4  -5  242.38   11.50
 -24   4  -5  252.67   12.00
 -26   4  -5  146.09    7.40
 -29   5   5    3.00    0.90
 -27  -5   5  102.29    5.30
 -27  -5   5  100.59    5.00
 -27   5   5  104.69    5.80
 -25  -5   5   63.69    3.80
 -25  -5   5   70.79    4.00
 -25  -5   5   66.79    3.70
 -25   5   5   66.49    3.70
 -25   5   5   65.39    4.40
 -25   5   5   59.69    4.20
 -23  -5   5    7.40    1.30
 -23  -5   5   19.90    1.40
 -23   5   5    9.80    1.90
 -23   5   5    8.90    1.40
 -23   5   5    6.60    1.60
 -21  -5   5  122.59    6.40
 -21  -5   5  118.09    6.00
 -21  -5   5  119.39    5.70
 -21   5   5  119.39    6.80
 -21   5   5  121.89    6.90
 -21   5   5  126.39    6.20
 -19  -5   5  333.87   14.60
 -19  -5   5  327.77   14.90
 -19  -5   5  334.87   14.30
  19  -5  -5  328.97   14.50
 -19   5   5  336.07   15.50
 -19   5   5  324.37   15.50
 -19   5   5  348.57   14.80
 -17  -5   5   32.60    2.00
  17  -5  -5   31.10    2.20
 -17  -5   5   29.30    2.40
 -17  -5   5   28.90    2.10
 -17   5   5   30.30    2.80
 -17   5   5   32.90    2.30
 -17   5   5   27.80    2.60
 -17   5   5   25.40    2.70
  17   5  -5   27.00    2.60
 -15  -5   5   53.39    4.30
 -15  -5   5   56.89    3.70
 -15  -5   5   55.09    3.20
 -15  -5   5   60.09    3.10
  15  -5  -5   54.69    3.20
  15   5  -5   56.89    3.70
 -15   5   5   57.39    3.30
 -15   5   5   50.89    3.60
 -13  -5   5  226.78   10.40
 -13  -5   5  224.18    9.80
 -13  -5   5  212.28   11.50
  13  -5  -5  219.78   11.80
 -13  -5   5  218.88   12.00
 -13  -5   5  234.28    9.80
 -13   5   5  223.48   10.00
  13   5  -5  210.38   10.90
 -13   5   5  232.78   10.50
 -11  -5   5  261.17   13.50
 -11  -5   5  257.97   12.90
  11  -5  -5  258.87   12.40
 -11  -5   5  266.67   11.70
 -11  -5   5  245.08   12.10
 -11  -5   5  269.97   11.10
  11  -5  -5  249.48   12.80
 -11   5   5  250.97   11.30
 -11   5   5  258.97   11.60
  11   5  -5  249.08   12.30
   9  -5  -5  112.39    6.40
  -9  -5   5  134.59    7.20
  -9  -5   5  115.39    6.30
   9  -5  -5  114.69    6.70
  -9  -5   5  121.09    7.60
  -9  -5   5  121.39    5.50
  -9  -5   5  119.39    5.90
   9   5  -5  112.49    6.60
  -9   5   5  116.49    5.80
  -7  -5   5   90.49    4.60
  -7  -5   5   91.49    4.40
  -7  -5   5   93.79    5.10
  -7  -5   5   93.49    5.70
  -7  -5   5   92.89    6.40
   7  -5  -5   92.29    5.20
   7   5  -5   89.19    5.40
  -7   5   5   93.39    4.70
  -5  -5   5   41.20    3.40
  -5  -5   5   42.90    2.90
  -5  -5   5   43.60    2.50
   5  -5  -5   43.50    3.10
  -5  -5   5   42.70    2.50
  -5  -5   5   43.00    4.00
   5  -5  -5   42.40    2.40
   5   5  -5   46.10    3.30
  -5   5   5   42.30    2.50
   3  -5  -5  153.38    7.70
  -3  -5   5  148.99    7.00
  -3  -5   5  154.88    7.50
   3  -5  -5  148.39    7.10
  -3  -5   5  156.08    7.00
  -3  -5   5  156.38    8.20
   3  -5  -5  159.38    7.00
   3   5  -5  157.58    8.10
   1  -5  -5   64.29    4.00
  -1  -5   5   66.89    4.40
   1  -5  -5   68.39    3.60
  -1  -5   5   75.29    4.00
   1  -5  -5   65.09    3.60
   1  -5  -5   69.09    5.50
  -1  -5  -5   57.79    3.30
  -1  -5  -5   55.79    4.90
   1  -5   5   64.59    3.50
  -1  -5  -5   55.19    3.70
  -1  -5  -5   57.89    3.20
   1  -5   5   62.59    4.10
   3  -5   5  415.46   16.00
   3  -5   5  429.16   17.10
  -3  -5  -5  331.57   15.50
  -3  -5  -5  338.37   16.10
  -3  -5  -5  341.07   15.40
  -3  -5  -5  325.97   17.70
  -5  -5  -5    8.20    1.40
  -5  -5  -5    7.50    2.10
  -5  -5  -5    8.40    1.10
  -5  -5  -5    7.10    1.10
   5  -5   5    8.70    1.70
  -5   5  -5    8.00    1.10
  -7  -5  -5  118.69    6.20
  -7  -5  -5  113.79    6.70
   7  -5   5  127.69    7.30
  -7  -5  -5  120.39    5.90
  -7  -5  -5  124.59    8.00
  -7   5  -5  128.19    6.30
  -7   5  -5  148.79    6.10
  -9  -5  -5  236.58    9.80
  -9  -5  -5  215.48   11.30
  -9  -5  -5  215.38   10.10
  -9  -5  -5  242.98   13.50
  -9  -5  -5  202.88   10.70
  -9   5  -5  205.48   10.20
  -9   5  -5  206.68   12.60
  -9   5  -5  229.28    9.80
 -11  -5  -5  187.38    9.00
 -11  -5  -5  196.58   10.50
 -11  -5  -5  197.28    9.30
 -11  -5  -5  215.08    8.80
 -11  -5  -5  190.78    8.80
 -11   5  -5  198.48    8.90
 -11   5  -5  187.48    9.60
 -11   5  -5  193.78    9.70
 -11   5  -5  187.08    9.50
 -13  -5  -5  181.28    8.70
 -13  -5  -5  188.18    8.40
 -13  -5  -5  186.18   10.20
 -13   5  -5  183.58    9.30
 -13   5  -5  176.38    9.40
 -13   5  -5  186.18    9.50
 -13   5  -5  192.98    8.60
 -15  -5  -5   32.70    2.10
 -15  -5  -5   34.80    2.50
 -15  -5  -5   29.40    3.30
 -15   5  -5   30.00    2.90
 -15   5  -5   30.30    2.30
 -15   5  -5   28.40    2.90
 -17  -5  -5   19.10    1.90
 -17  -5  -5   17.90    2.60
 -17  -5  -5   19.70    1.60
 -17   5  -5   15.10    2.50
 -17   5  -5   16.10    1.70
 -17   5  -5   20.80    2.70
 -19  -5  -5    0.50    0.70
 -19  -5  -5    1.10    1.20
 -19   5  -5    2.80    1.30
 -19   5  -5    0.60    0.60
 -19   5  -5    3.00    1.30
 -21  -5  -5   35.00    2.60
 -21  -5  -5   34.50    3.40
 -21   5  -5   37.90    3.40
 -21   5  -5   35.80    3.10
 -23   5  -5   60.19    4.10
 -23   5  -5   51.69    3.70
  25  -5   5   16.80    1.50
 -25   5  -5   18.50    2.00
 -28  -6   5   28.60    2.00
 -28   6   5   27.10    1.80
 -28   6   5   30.70    2.30
 -26  -6   5  123.89    6.20
 -26  -6   5  121.79    5.90
 -26   6   5  126.09    5.90
 -26   6   5  129.39    6.60
 -26   6   5  121.29    6.40
 -24  -6   5   42.10    2.90
 -24  -6   5   39.60    2.60
 -24   6   5   39.60    3.10
 -24   6   5   37.70    2.50
 -24   6   5   40.10    3.20
 -22  -6   5  109.29    5.50
 -22  -6   5  107.49    5.20
 -22  -6   5  109.09    5.80
 -22   6   5  108.69    5.40
 -22   6   5  100.89    5.50
 -22   6   5  107.49    6.20
 -22   6   5  113.69    6.40
 -20  -6   5  126.89    6.70
 -20  -6   5  127.39    6.10
 -20  -6   5  123.99    6.40
 -20   6   5  138.19    7.40
 -20   6   5  130.79    6.30
 -20   6   5  135.69    7.30
 -20   6   5  123.59    6.50
 -18  -6   5  198.08   10.80
 -18  -6   5  199.58    9.20
  18  -6  -5  195.88    9.00
 -18  -6   5  202.28    9.50
 -18  -6   5  194.78    9.00
 -18   6   5  197.58   10.10
 -18   6   5  201.68   10.10
 -18   6   5  197.28    9.30
 -18   6   5  201.18    9.10
 -16  -6   5   54.19    4.50
  16  -6  -5   55.79    3.20
 -16  -6   5   52.79    3.50
 -16  -6   5   55.49    3.20
 -16  -6   5   56.09    3.20
 -16   6   5   49.70    3.30
 -16   6   5   51.69    3.30
 -16   6   5   54.79    4.00
 -16   6   5   54.59    4.00
 -14  -6   5   96.89    4.70
 -14  -6   5   94.49    6.30
 -14  -6   5   98.19    4.70
 -14  -6   5   96.49    5.10
  14  -6  -5   90.79    4.70
 -14   6   5   93.49    5.50
 -14   6   5   85.59    5.40
 -14   6   5   87.79    5.20
  14   6  -5   83.49    5.30
 -14   6   5   88.59    4.70
  12  -6  -5  288.97   12.90
 -12  -6   5  309.17   12.90
 -12  -6   5  315.67   14.90
 -12  -6   5  301.47   13.00
  12   6  -5  280.37   13.60
 -12   6   5  290.37   13.80
 -10  -6   5  127.19    5.80
  10  -6  -5  123.69    5.80
 -10  -6   5  129.29    6.40
 -10  -6   5  122.89    7.40
 -10  -6   5  120.39    5.90
 -10  -6   5  114.99    8.50
  -8  -6   5   74.99    5.30
   8  -6  -5   70.79    3.80
  -8  -6   5   79.59    5.50
  -8  -6   5   79.49    6.30
  -8  -6   5   77.69    3.90
  -8  -6   5   75.59    4.20
  -8  -6   5   78.59    4.00
   8   6  -5   72.49    5.20
   6  -6  -5  151.48    8.00
  -6  -6   5  152.48    7.10
  -6  -6   5  153.58    8.60
  -6  -6   5  152.78    7.20
  -6  -6   5  146.69    7.80
   6   6  -5  151.28   10.80
  -4  -6   5   48.70    2.90
  -4  -6   5   52.39    4.20
  -4  -6   5   50.59    3.50
   4  -6  -5   50.19    3.70
   2  -6  -5   54.19    3.80
  -2  -6   5   58.49    4.40
   2  -6  -5   59.29    3.30
  -2  -6   5   52.79    3.60
   0  -6  -5  136.39    6.50
   0  -6  -5  129.49    7.10
   0  -6   5  135.39    6.90
   0  -6  -5  136.49    6.50
   0  -6   5  128.39    7.60
  -2  -6  -5  221.58   13.20
  -2  -6  -5  227.78   10.60
  -2  -6  -5  239.78   10.60
  -2  -6  -5  235.18   11.50
   2  -6   5  255.77   12.20
  -4  -6  -5  109.39    7.90
  -4  -6  -5  112.49    7.00
  -4  -6  -5  114.09    5.80
  -4  -6  -5  120.79    5.70
  -4  -6  -5  110.69    5.40
  -6  -6  -5  126.29    6.30
  -6  -6  -5  130.79    8.00
  -6  -6  -5  123.09    6.70
  -6  -6  -5  140.29    6.60
  -6   6  -5  171.18    8.50
  -8  -6  -5   68.09    3.80
  -8  -6  -5   61.39    4.00
  -8  -6  -5   58.79    3.70
  -8  -6  -5   63.09    5.10
  -8  -6  -5   69.09    3.70
  -8   6  -5   82.29    3.90
  -8   6  -5   69.79    4.40
  -8   6  -5   76.79    4.70
 -10  -6  -5  410.86   17.40
 -10  -6  -5  407.56   19.50
 -10  -6  -5  382.56   17.60
 -10   6  -5  439.06   17.40
 -10   6  -5  387.06   18.20
 -10   6  -5  409.26   17.60
 -12  -6  -5  161.28    9.50
 -12  -6  -5  165.78    8.00
 -12  -6  -5  162.18    7.70
 -12   6  -5  160.28    8.60
 -12   6  -5  183.68    7.90
 -12   6  -5  163.68    7.90
 -12   6  -5  156.08    8.50
 -14  -6  -5  375.36   16.20
 -14  -6  -5  380.16   16.60
 -14  -6  -5  373.56   18.30
 -14   6  -5  370.76   16.40
 -14   6  -5  369.06   17.20
 -14   6  -5  389.06   17.40
 -14   6  -5  371.06   16.20
 -16  -6  -5  230.58   10.50
 -16  -6  -5  242.68   12.20
 -16  -6  -5  225.08   10.00
 -16   6  -5  222.98   11.20
 -16   6  -5  209.68   10.10
 -16   6  -5  214.68   10.30
 -16   6  -5  228.98   11.30
 -18  -6  -5    4.30    1.10
 -18  -6  -5    3.40    0.80
 -18  -6  -5    6.10    1.80
 -18   6  -5    3.00    1.30
 -18   6  -5    2.80    0.90
 -18   6  -5    3.10    1.30
 -18   6  -5    3.00    0.90
 -20  -6  -5   22.40    2.00
 -20  -6  -5   21.80    2.80
 -20   6  -5   23.20    2.60
 -20   6  -5   18.40    1.80
 -20   6  -5   26.00    2.50
 -22  -6  -5  164.48    8.60
 -22  -6  -5  163.78    7.60
  22  -6   5  164.18    7.70
 -22   6  -5  160.48    8.20
 -22   6  -5  153.18    7.20
  24  -6   5   44.70    2.70
 -24   6  -5   54.89    3.30
 -24   6  -5   43.70    2.50
 -27  -7   5  208.08    9.20
 -27   7   5  209.58    9.50
 -27   7   5  209.18    9.00
 -25  -7   5   43.70    2.60
 -25  -7   5   46.90    2.80
 -25   7   5   45.20    3.10
 -25   7   5   41.80    2.90
 -25   7   5   42.70    2.50
 -23  -7   5   52.59    3.00
 -23  -7   5   53.59    3.20
 -23   7   5   44.20    3.30
 -23   7   5   51.69    3.60
 -23   7   5   48.20    2.80
 -21  -7   5  101.59    5.30
 -21  -7   5  101.59    5.40
 -21  -7   5  107.09    5.60
 -21   7   5  101.89    6.00
 -21   7   5  113.89    6.20
 -21   7   5  105.49    5.20
 -19  -7   5  215.98   10.00
 -19  -7   5  203.08    9.50
 -19  -7   5  207.08    9.60
 -19  -7   5  205.68   11.00
 -19   7   5  214.88   10.50
 -19   7   5  210.58    9.40
 -19   7   5  200.88   10.50
 -17  -7   5   38.40    2.60
 -17  -7   5   38.90    2.70
 -17  -7   5   37.50    3.80
  17  -7  -5   34.80    2.50
 -17  -7   5   41.60    3.00
 -17   7   5   40.30    2.70
 -17   7   5   43.00    3.40
 -17   7   5   40.00    3.50
 -15  -7   5   49.70    3.40
 -15  -7   5   55.79    3.20
 -15  -7   5   46.00    3.00
 -15  -7   5   46.20    4.30
  15  -7  -5   50.69    3.00
 -15   7   5   47.50    3.70
 -15   7   5   47.20    3.80
 -15   7   5   50.19    3.10
 -13  -7   5  429.86   18.10
 -13  -7   5  421.56   20.10
 -13  -7   5  410.16   18.00
  13  -7  -5  414.36   17.90
 -13  -7   5  424.26   18.40
 -13   7   5  418.26   17.90
 -13   7   5  414.46   19.00
 -11  -7   5  189.18    9.30
 -11  -7   5  196.78    9.10
 -11  -7   5  199.08   10.90
  11  -7  -5  186.28    8.80
 -11  -7   5  192.58    8.90
 -11   7   5  203.98   10.00
 -11   7   5  203.48    8.90
   9  -7  -5   82.79    4.20
  -9  -7   5   83.09    4.60
  -9  -7   5   75.99    5.80
  -9  -7   5   83.99    4.50
  -9  -7   5   83.59    4.30
  -9   7   5   83.89    5.20
  -9   7   5   79.89    4.20
  -7  -7   5  117.89    5.40
  -7  -7   5  110.89    5.60
   7  -7  -5  107.79    5.30
   7   7  -5  111.29    7.10
  -7   7   5  104.19    6.20
  -5  -7   5  391.66   16.70
   5  -7  -5  391.86   16.80
   5   7  -5  398.86   18.80
  -5   7   5  392.06   17.70
   3  -7  -5  436.96   18.40
  -3  -7   5  431.46   18.30
  -3   7   5  428.26   19.40
   3   7  -5  444.86   20.50
   1  -7  -5   63.59    5.30
  -1  -7   5   59.99    4.10
   1  -7  -5   69.29    3.60
   1   7  -5   73.59    5.20
  -1   7   5   68.69    4.40
  -1  -7  -5   89.99    5.00
  -1  -7  -5   89.19    4.60
  -1  -7  -5   97.09    6.50
   1  -7   5   93.89    5.00
  -1  -7  -5   92.79    5.00
  -1   7  -5  105.09    6.60
   1   7   5   82.29    5.30
  -3  -7  -5  462.55   21.80
  -3  -7  -5  455.35   19.70
  -3  -7  -5  434.46   19.30
  -3  -7  -5  415.96   19.70
  -3  -7  -5  441.96   19.60
  -3   7  -5  538.55   19.10
   3   7   5  428.26   20.10
  -5  -7  -5  227.28   12.90
  -5  -7  -5  201.98   11.80
   5  -7   5  258.77   11.30
  -5  -7  -5  206.88   10.80
  -5  -7  -5  211.68   10.60
  -5  -7  -5  224.88   11.00
  -5   7  -5  276.37   10.60
  -5   7  -5  267.37   11.80
  -5   7  -5  306.57   13.30
  -7  -7  -5  285.97   13.30
  -7  -7  -5  260.37   13.20
  -7  -7  -5  280.07   15.30
  -7  -7  -5  264.67   13.00
   7  -7   5  322.97   13.70
  -7   7  -5  343.87   13.00
  -7   7  -5  327.87   14.10
   9  -7   5  309.37   13.60
  -9  -7  -5  279.67   15.20
  -9  -7  -5  259.27   13.10
  -9  -7  -5  272.77   13.10
  -9  -7  -5  272.17   12.90
  -9   7  -5  320.37   13.90
  -9   7  -5  340.67   12.90
 -11  -7  -5  180.08    8.30
 -11  -7  -5  172.78    8.30
 -11  -7  -5  164.38   10.20
  11  -7   5  169.58    8.70
 -11  -7  -5  165.68    8.50
 -11   7  -5  196.38    8.20
 -11   7  -5  175.28    9.00
 -13  -7  -5   19.30    1.80
 -13  -7  -5   19.10    3.20
 -13  -7  -5   19.70    1.80
 -13  -7  -5   15.60    1.90
 -13   7  -5   15.20    2.40
 -13   7  -5   19.00    1.90
 -15  -7  -5   87.29    6.20
 -15  -7  -5   80.69    4.30
 -15  -7  -5   83.89    4.70
 -15   7  -5   74.29    4.20
 -15   7  -5   81.89    5.20
  17  -7   5   18.70    2.10
 -17  -7  -5   21.60    2.00
 -17  -7  -5   19.50    2.90
 -17   7  -5   18.90    2.40
 -17   7  -5   23.70    1.90
 -19  -7  -5  158.18    7.20
 -19  -7  -5  149.39    8.40
  19  -7   5  146.39    7.30
 -19   7  -5  137.49    6.70
 -19   7  -5  147.59    7.80
 -21  -7  -5  135.39    6.30
 -21  -7  -5  138.89    7.30
  21  -7   5  130.39    6.40
 -21   7  -5  126.19    6.80
 -21   7  -5  125.99    6.00
 -23   7  -5   55.49    2.80
 -24  -8   5    1.10    0.60
  24  -8  -5    1.00    0.60
 -24   8   5    0.70    0.60
 -24   8   5    1.00    0.40
 -22  -8   5    1.50    0.70
 -22  -8   5    2.10    0.60
 -22   8   5    1.90    0.60
 -22   8   5    0.30    0.60
 -22   8   5    2.30    0.90
 -20  -8   5   32.90    2.30
 -20  -8   5   30.70    2.40
 -20   8   5   37.40    2.20
 -20   8   5   32.70    2.70
  20   8  -5   31.20    3.10
 -20   8   5   31.50    2.80
 -18  -8   5    4.60    1.00
 -18  -8   5    6.90    1.30
  18   8  -5    5.80    1.80
 -18   8   5    5.00    1.40
 -18   8   5    6.10    1.00
 -18   8   5    4.60    1.50
 -16  -8   5   18.40    1.80
 -16  -8   5   18.40    2.00
 -16  -8   5   21.50    1.80
  16  -8  -5   18.50    1.60
 -16   8   5   19.50    2.70
 -16   8   5   18.30    1.70
  16   8  -5   15.80    2.80
 -14  -8   5   11.10    1.70
 -14  -8   5    9.50    1.50
  14  -8  -5    7.90    1.20
 -14  -8   5   11.50    1.40
 -14   8   5    7.80    1.20
  14   8  -5    7.30    2.10
 -14   8   5    8.40    1.90
 -12  -8   5  165.98    7.70
  12  -8  -5  157.38    7.60
 -12  -8   5  159.58    7.90
 -12  -8   5  156.08    8.00
 -12   8   5  166.48    8.70
  12   8  -5  177.68    9.90
 -12   8   5  162.48    7.40
 -10  -8   5    2.70    0.90
 -10  -8   5    2.50    0.90
  10  -8  -5    2.10    0.80
  10   8  -5    3.30    1.80
 -10   8   5    2.00    1.20
  -8  -8   5   65.39    3.60
   8  -8  -5   62.49    3.50
   8   8  -5   57.99    5.30
  -8   8   5   65.29    4.50
   6  -8  -5   63.69    3.60
  -6  -8   5   67.29    3.60
   6   8  -5   68.19    5.50
  -6   8   5   64.79    4.50
  -4  -8   5   95.99    5.00
   4  -8  -5  104.79    5.10
   4   8  -5  102.09    6.90
  -4   8   5  102.99    6.00
  -2  -8   5    3.60    0.90
  -2  -8   5    3.20    1.20
   2  -8  -5    5.30    1.00
   2   8  -5    9.10    2.40
  -2   8   5    5.60    1.50
   0  -8   5    8.20    1.60
   0  -8  -5    5.30    1.00
   0  -8  -5    5.90    2.10
   0   8   5    4.60    1.40
   0   8  -5    2.90    1.70
   2  -8   5    6.60    1.50
  -2  -8  -5    7.00    2.40
  -2  -8  -5    7.80    1.30
  -2   8  -5    7.70    2.20
   2   8   5    9.40    1.80
   4  -8   5  235.68   10.40
  -4  -8  -5  205.78   12.10
  -4  -8  -5  201.98    9.80
  -4  -8  -5  191.78   10.10
  -4   8  -5  258.17   12.20
  -6  -8  -5    8.00    1.50
  -6  -8  -5   13.60    3.00
  -6  -8  -5   10.70    1.60
   6  -8   5    9.30    1.70
  -6  -8  -5    8.60    1.30
  -6   8  -5    9.40    2.60
  -6   8  -5   11.80    1.30
  -8  -8  -5    3.10    1.00
  -8  -8  -5    3.50    1.70
   8  -8   5    3.10    1.10
  -8  -8  -5    2.30    0.90
  -8  -8  -5    2.80    0.90
  -8   8  -5    2.10    0.80
  -8   8  -5    2.60    1.20
 -10  -8  -5   47.10    3.10
 -10  -8  -5   46.10    3.30
 -10  -8  -5   47.10    4.80
 -10  -8  -5   45.30    3.20
  10  -8   5   54.19    3.60
 -10   8  -5   61.99    3.20
 -10   8  -5   54.89    3.80
 -12  -8  -5    3.80    0.90
 -12  -8  -5    4.30    1.70
  12  -8   5    3.90    1.20
 -12  -8  -5    4.50    1.00
 -12   8  -5    4.90    1.00
 -12   8  -5    2.60    1.10
 -14  -8  -5    9.80    1.40
 -14  -8  -5    7.60    2.20
 -14  -8  -5   12.50    1.60
  14  -8   5    7.40    1.40
 -14   8  -5   10.30    1.30
 -14   8  -5    8.50    1.70
  16  -8   5    3.60    1.10
 -16  -8  -5    4.50    1.00
 -16  -8  -5    2.40    1.40
 -16   8  -5    7.00    1.00
 -16   8  -5    6.30    1.40
  18  -8   5    1.20    0.70
 -18  -8  -5    1.10    1.10
 -18  -8  -5    1.00    0.70
 -18   8  -5    1.00    0.80
 -18   8  -5    1.10    0.60
 -20  -8  -5   21.60    1.70
  20  -8   5   17.70    1.60
 -20   8  -5   20.20    1.40
 -20   8  -5   21.60    1.90
 -21  -9   5  125.19    5.70
 -21   9   5  112.69    5.80
 -19  -9   5  261.57   11.10
 -19  -9   5  259.77   11.30
 -19   9   5  253.57   11.60
  19   9  -5  238.98   12.10
 -17  -9   5  259.67   11.50
 -17  -9   5  268.87   11.80
  17   9  -5  245.88   12.80
 -17   9   5  270.87   12.30
 -15  -9   5  321.07   13.70
 -15  -9   5  310.07   14.00
  15  -9  -5  312.27   13.50
  15   9  -5  308.47   15.40
 -15   9   5  321.67   14.60
  13  -9  -5  339.07   14.90
 -13  -9   5  341.87   15.30
 -13  -9   5  345.77   15.00
 -13   9   5  355.66   16.00
  13   9  -5  356.56   17.10
 -11  -9   5  166.18    7.80
  11  -9  -5  161.58    7.70
 -11   9   5  172.48    8.80
  11   9  -5  168.18    9.80
  -9  -9   5  245.18   10.90
   9  -9  -5  241.88   10.90
   9   9  -5  247.98   13.20
  -9   9   5  243.58   11.90
  -7  -9   5  136.29    6.50
   7  -9  -5  139.59    6.60
  -7   9   5  129.29    7.40
   7   9  -5  139.29    8.70
  -5  -9   5  306.97   13.50
   5  -9  -5  309.37   13.60
   5   9  -5  332.07   16.10
  -5   9   5  295.77   14.50
   3  -9  -5  311.57   13.90
  -3  -9   5  319.67   13.80
   3   9  -5  313.97   16.20
  -3   9   5  324.57   14.90
   1  -9  -5  234.68   10.70
  -1   9   5  234.48   11.50
   1   9  -5  242.38   12.80
   1  -9   5  269.97   12.70
  -1  -9  -5  285.47   12.30
  -1   9  -5  275.27   14.30
   1   9   5  279.17   14.10
   3  -9   5  273.17   12.00
  -3  -9  -5  245.18   13.70
  -3  -9  -5  256.67   11.40
  -3   9  -5  239.78   13.10
  -5  -9  -5  557.24   24.20
  -5  -9  -5  535.05   26.60
   5  -9   5  617.54   24.70
  -7  -9  -5  389.96   19.50
  -7  -9  -5  352.76   17.00
  -7  -9  -5  384.26   16.90
   7  -9   5  441.76   17.50
   9  -9   5  367.96   14.80
  -9  -9  -5  297.87   14.30
  -9  -9  -5  295.57   16.30
  -9  -9  -5  305.27   14.10
  -9   9  -5  351.56   14.90
 -11  -9  -5  383.16   19.60
  11  -9   5  411.86   18.00
 -11  -9  -5  386.06   17.70
 -11  -9  -5  386.96   17.50
 -11   9  -5  480.15   18.40
  13  -9   5  157.18    8.30
 -13  -9  -5  174.38    9.80
 -13  -9  -5  178.38    8.30
 -13  -9  -5  167.18    8.00
 -13   9  -5  205.78    8.80
 -15  -9  -5  201.78    9.30
  15  -9   5  196.18    9.30
 -15  -9  -5  192.38   10.50
 -15   9  -5  226.58    9.80
 -17  -9  -5  125.39    5.90
  17  -9   5  117.39    5.80
 -17   9  -5  128.39    6.20
 -18  10   5   84.99    4.50
 -16 -10   5   29.30    1.90
 -16  10   5   31.70    2.30
  16  10  -5   29.90    2.80
 -14 -10   5   58.29    3.10
  14  10  -5   53.39    4.10
 -14  10   5   56.49    3.60
  12 -10  -5   84.29    4.20
 -12 -10   5   86.29    4.30
  12  10  -5   86.09    5.70
 -12  10   5   89.09    5.00
  10 -10  -5  125.79    5.60
 -10 -10   5  110.99    5.50
 -10  10   5  113.59    6.30
  10  10  -5  116.59    7.30
   8 -10  -5   72.09    3.60
  -8 -10   5   63.89    3.50
  -8  10   5   64.79    4.20
   8  10  -5   61.89    5.00
   6 -10  -5  117.89    5.70
  -6 -10   5  116.39    5.60
   6  10  -5  116.69    7.40
  -6  10   5  113.29    6.30
   4 -10  -5   49.20    2.90
  -4 -10   5   46.30    2.70
   4  10  -5   45.20    4.20
  -4  10   5   45.00    3.40
   2 -10  -5   88.09    4.60
  -2  10   5   86.49    5.10
   2  10  -5   89.59    6.20
   0 -10  -5  248.08   10.50
   0  10  -5  216.38   12.00
  -2 -10  -5  111.79    5.30
  -2  10  -5   95.19    6.50
   2  10   5  106.69    6.60
   4 -10   5   47.60    3.20
  -4 -10  -5   41.70    2.70
   4  10   5   45.10    4.00
   6 -10   5   81.49    4.50
  -6 -10  -5   78.39    4.10
   6  10   5   74.79    5.40
   8 -10   5   94.39    4.70
  -8 -10  -5   75.89    4.20
   8  10   5   80.59    5.60
  10 -10   5   48.30    3.00
 -10 -10  -5   44.20    2.60
  10  10   5   45.10    3.80
 -12 -10  -5  152.08    7.70
  12 -10   5  196.28    8.00
  12  10   5  159.38    9.40
   9  11  -5  107.39    6.30
  -9  11   5  108.39    5.40
   7 -11  -5   18.30    1.50
  -7  11   5   17.90    1.70
   7  11  -5   14.70    2.20
   5 -11  -5   47.40    2.60
   5  11  -5   45.20    3.70
   3 -11  -5   24.70    1.70
   3  11  -5   19.60    2.40
   1 -11  -5   29.20    1.90
   1  11  -5   27.50    2.80
  -1 -11  -5   25.80    1.80
  -3 -11  -5   36.90    2.20
 -32   0   6   74.59    4.20
 -30   0   6  153.68    7.70
 -28   0   6  175.38    8.80
 -26   0   6  704.43   29.80
 -26   0   6  725.43   30.60
 -24   0   6  246.78   11.50
 -24   0   6  238.38   10.80
 -22   0   6  226.08   10.60
 -22   0   6  220.18   10.00
 -20   0   6  477.35   21.50
 -20   0   6  475.65   20.20
  20   0  -6  470.25   20.60
 -20   0   6  491.35   20.80
  18   0  -6  226.88   10.40
 -18   0   6  216.28   10.20
  18   0  -6  226.78   11.90
 -18   0   6  230.98   11.10
 -18   0   6  219.78   11.50
  18   0  -6  220.28   10.20
 -16   0   6  332.67   14.40
  16   0  -6  326.87   14.40
  16   0  -6  335.47   14.60
 -16   0   6  323.77   15.50
  16   0  -6  325.17   15.90
 -16   0   6  342.67   15.40
 -14   0   6 1222.08   50.69
  14   0  -6 1166.98   51.89
 -14   0   6 1209.68   51.69
  14   0  -6 1263.47   50.69
 -14   0   6 1319.67   51.89
  14   0  -6 1228.68   50.89
 -12   0   6  256.97   12.00
 -12   0   6  267.17   12.20
 -12   0   6  249.48   11.10
  12   0  -6  269.87   11.30
  12   0  -6  255.77   11.30
  12   0  -6  246.08   12.20
 -10   0   6  710.03   29.60
  10   0  -6  737.33   29.80
 -10   0   6  739.53   30.70
 -10   0   6  726.03   30.40
  10   0  -6  701.73   29.80
  10   0  -6  703.63   30.60
   8   0  -6 1618.24   64.59
  -8   0   6 1603.64   64.39
  -8   0   6 1546.55   63.79
  -8   0   6 1426.66   64.79
  -8   0   6 1629.04   64.99
   8   0  -6 1554.24   63.99
   8   0  -6 1627.34   64.09
   6   0  -6 3015.20  118.79
  -6   0   6 2971.70  119.89
   6   0  -6 2915.71  118.39
  -6   0   6 3011.20  119.39
   6   0  -6 2696.73  119.19
   6   0  -6 2994.50  119.09
  -6   0   6 2887.81  118.19
   4   0  -6 5413.76  254.77
  -4   0   6 6627.24  254.87
   4   0  -6 6623.94  257.87
   4   0  -6 6071.29  260.47
  -4   0   6 6413.86  260.27
  -4   0   6 6592.94  257.07
  -2   0   6   20.40    1.30
   2   0  -6   19.70    1.30
   2   0  -6   19.70    1.50
  -2   0   6   19.40    1.20
   2   0  -6   19.50    1.20
  -2   0   6   17.80    1.90
   2   0  -6   23.60    2.20
   0   0  -6 4284.37  183.38
   0   0  -6 5141.99  189.28
   0   0   6 4456.35  184.68
   0   0   6 4413.76  185.18
   0   0  -6 4790.42  184.68
   0   0  -6 4488.65  183.38
   0   0  -6 4496.95  184.68
   0   0   6 4350.26  184.38
   2   0   6 4187.38  181.48
  -2   0  -6 4286.47  181.78
  -2   0  -6 4576.44  181.38
  -2   0  -6 4803.82  185.38
   2   0   6 4535.65  181.78
  -4   0  -6  871.61   38.60
  -4   0  -6  874.91   37.20
  -4   0  -6  965.30   38.30
   4   0   6  945.01   37.50
   4   0   6  923.01   37.50
   4   0   6  913.71   37.50
  -6   0  -6  863.91   35.70
  -6   0  -6  909.91   36.80
   6   0   6  852.21   36.10
   6   0   6  882.81   36.10
  -8   0  -6 2387.56   96.29
  -8   0  -6 2246.88   96.99
   8   0   6 2506.85   96.49
   8   0   6 2355.86   96.59
  10   0   6  749.53   30.80
 -10   0  -6  728.33   31.40
 -12   0  -6  248.28   11.60
  12   0   6  235.38   11.00
 -14   0  -6  394.36   17.90
  14   0   6  396.66   17.40
  16   0   6  577.34   25.50
 -16   0  -6  605.64   26.80
 -18   0  -6  147.79    8.30
 -20   0  -6  243.68   12.40
 -22   0  -6  717.83   31.50
 -33   1   6   34.90    2.40
 -29  -1   6   26.40    2.30
 -29   1   6   22.60    2.30
 -27  -1   6   13.30    2.00
 -27  -1   6   17.00    1.60
 -27   1   6   18.00    1.40
 -27   1   6   18.60    2.10
 -25  -1   6    3.20    1.10
 -25  -1   6    2.20    0.80
 -25   1   6    3.20    1.30
 -25   1   6    4.40    0.80
 -25   1   6    1.40    0.80
 -23  -1   6  141.19    7.40
 -23  -1   6  145.99    6.90
 -23   1   6  145.39    6.90
 -23   1   6  147.59    6.50
 -21  -1   6  112.29    5.40
 -21   1   6  105.39    5.40
 -21   1   6  106.49    6.00
 -21   1   6  110.29    6.00
 -21   1   6  112.99    5.00
 -19  -1   6  125.89    7.40
  19  -1  -6  120.69    7.90
  19  -1  -6  116.29    7.40
  19  -1  -6  117.79    6.20
 -19  -1   6  118.09    6.60
 -19   1   6  119.09    5.30
  19   1  -6  113.89    7.50
 -19   1   6  119.59    6.20
  19   1  -6  114.39    5.90
  19   1  -6  126.99    6.30
 -19   1   6  116.89    7.00
 -17  -1   6  180.48    9.60
  17  -1  -6  184.48    8.60
  17  -1  -6  182.78    9.90
  17  -1  -6  181.18   10.30
 -17  -1   6  184.98    9.20
 -17   1   6  184.88    8.60
  17   1  -6  184.08   10.00
 -17   1   6  178.58    7.80
  17   1  -6  176.38    8.40
  17   1  -6  188.58    8.70
 -17   1   6  181.58    9.60
  15  -1  -6    7.70    1.80
  15  -1  -6    6.60    1.10
  15  -1  -6    6.10    1.00
 -15  -1   6    6.40    1.30
 -15  -1   6    6.40    1.50
 -15  -1   6    5.60    0.90
  15  -1  -6    6.10    1.70
 -15   1   6    7.80    1.70
 -15   1   6    7.60    0.70
 -15   1   6    6.90    1.50
 -15   1   6    5.90    1.10
  15   1  -6    4.90    1.50
  15   1  -6    7.40    1.20
  15   1  -6    7.00    1.00
  13  -1  -6  175.78    9.10
 -13  -1   6  177.68    8.80
 -13  -1   6  168.08    7.70
  13  -1  -6  167.38    8.00
 -13  -1   6  175.88    8.50
  13  -1  -6  179.48    8.10
 -13  -1   6  176.58    8.80
 -13   1   6  176.68    8.90
  13   1  -6  182.28    8.00
 -13   1   6  173.38    7.50
  13   1  -6  176.08    8.10
 -13   1   6  173.18    8.00
 -13   1   6  181.18    9.10
  13   1  -6  166.48    8.90
 -11  -1   6  207.68    9.70
  11  -1  -6  209.58    9.40
  11  -1  -6  198.58    9.30
  11  -1  -6  207.38   10.10
 -11  -1   6  200.48   10.00
 -11  -1   6  220.48   10.00
 -11  -1   6  201.58    9.00
  11   1  -6  225.18    9.40
 -11   1   6  202.98    9.20
 -11   1   6  205.28   10.30
 -11   1   6  217.98   10.00
  11   1  -6  216.18    9.30
  -9  -1   6  338.77   15.60
   9  -1  -6  346.37   14.90
  -9  -1   6  356.26   15.20
   9  -1  -6  355.06   15.10
  -9  -1   6  341.47   14.60
  -9  -1   6  358.86   15.40
   9  -1  -6  342.47   15.50
   9   1  -6  354.46   14.90
  -9   1   6  348.87   15.90
  -9   1   6  347.27   14.80
  -9   1   6  359.46   15.40
   9   1  -6  360.46   15.00
  -7  -1   6  139.39    6.20
   7  -1  -6  130.09    7.10
  -7  -1   6  140.09    6.50
  -7  -1   6  145.99    6.80
  -7  -1   6  132.89    7.40
   7  -1  -6  137.79    6.80
  -7  -1   6  142.79    7.20
   7  -1  -6  140.09    6.40
   7  -1  -6  141.09    6.60
   7   1  -6  148.09    6.40
  -7   1   6  146.89    7.40
   7   1  -6  155.98    6.70
  -7   1   6  151.68    6.80
   7   1  -6  137.99    7.30
  -7   1   6  147.19    6.30
   5  -1  -6  424.86   18.40
  -5  -1   6  424.76   18.00
  -5  -1   6  435.86   19.10
   5  -1  -6  401.76   18.40
  -5  -1   6  445.56   18.50
   5  -1  -6  442.36   18.20
   5  -1  -6  431.26   19.20
  -5  -1   6  457.95   18.20
  -5   1   6  442.36   19.30
   5   1  -6  418.36   19.20
   5   1  -6  468.45   18.50
   5   1  -6  437.76   18.20
  -5   1   6  439.86   18.10
  -5   1   6  451.45   18.40
  -3  -1   6   55.49    2.90
   3  -1  -6   50.69    2.60
   3  -1  -6   49.20    2.80
   3  -1  -6   55.09    3.70
  -3  -1   6   51.29    2.50
  -3  -1   6   53.29    2.60
  -3  -1   6   53.79    3.50
  -3   1   6   51.09    3.40
  -3   1   6   50.79    2.60
   3   1  -6   51.59    2.60
   3   1  -6   51.49    2.80
   3   1  -6   54.69    3.50
  -3   1   6   53.29    2.60
   1  -1  -6   91.79    4.20
   1  -1  -6  100.19    5.50
   1  -1  -6   93.49    4.40
  -1  -1   6   89.59    4.10
  -1  -1   6   93.29    4.00
  -1  -1   6   92.29    4.40
   1  -1  -6   94.19    4.20
   1  -1  -6   80.99    3.90
  -1  -1   6   90.89    5.20
   1   1  -6   98.59    4.40
  -1   1   6   91.09    3.90
   1   1  -6   96.19    4.20
  -1   1   6   94.79    4.20
  -1   1   6   91.69    5.00
   1   1  -6  100.89    5.20
  -1  -1  -6  223.48    9.50
  -1  -1  -6  222.88    9.30
   1  -1   6  225.98    9.50
  -1  -1  -6  208.48   10.30
   1  -1   6  216.78    9.70
   1  -1   6  214.78   10.60
  -1  -1  -6  244.78   10.90
  -1   1  -6  219.08   10.40
  -1   1  -6  229.28    9.40
   1   1   6  235.58    9.60
  -1   1  -6  225.38    9.50
  -3  -1  -6  510.85   20.90
  -3  -1  -6  524.65   21.00
  -3  -1  -6  494.05   21.90
   3  -1   6  527.35   21.10
  -3  -1  -6  507.85   22.20
   3  -1   6  508.65   21.30
   3   1   6  464.45   20.70
   3   1   6  522.75   21.10
   3   1   6  507.15   20.80
  -3   1  -6  498.75   21.90
   3   1   6  543.75   21.20
  -3   1  -6  536.45   23.30
  -3   1  -6  488.85   20.70
   5  -1   6  244.08   10.90
  -5  -1  -6  243.08   10.40
  -5  -1  -6  247.28   10.40
  -5  -1  -6  247.58   11.60
   5  -1   6  249.48   10.70
   5   1   6  240.28   10.30
   5   1   6  255.27   10.60
  -5   1  -6  244.48   11.40
   7  -1   6  678.83   28.70
  -7  -1  -6  708.83   29.60
  -7  -1  -6  693.83   28.40
   7  -1   6  678.93   29.10
  -7   1  -6  685.23   29.50
   7   1   6  706.23   28.70
   9  -1   6  491.05   21.00
  -9  -1  -6  492.75   20.20
  -9  -1  -6  478.35   21.30
  -9   1  -6  461.15   19.70
  -9   1  -6  492.75   20.70
   9   1   6  486.45   20.50
  -9   1  -6  492.85   21.40
  11  -1   6  127.89    6.00
 -11  -1  -6  123.59    6.50
  11  -1   6  127.09    6.50
  11   1   6  126.79    5.90
 -11   1  -6  114.79    6.50
 -11   1  -6  104.19    5.10
 -13  -1  -6  131.59    7.00
  13  -1   6  133.99    6.70
 -13   1  -6  123.79    7.10
  13   1   6  136.79    6.60
  15  -1   6  275.47   12.60
 -15  -1  -6  261.47   13.10
  15   1   6  276.97   12.50
 -17  -1  -6   91.99    6.00
  17  -1   6   86.29    5.30
 -17  -1  -6   94.79    7.30
 -17   1  -6   89.59    5.70
 -19  -1  -6   92.29    6.20
 -19   1  -6  102.39    6.30
 -21   1  -6   11.20    2.20
 -23   1  -6    1.50    1.30
 -25   1  -6   52.79    4.00
 -32   2   6   75.79    4.20
 -30   2   6   57.29    3.70
 -28  -2   6    9.50    1.70
 -28  -2   6    8.20    1.20
 -28   2   6    6.60    1.00
 -28   2   6    8.20    1.60
 -26  -2   6  180.18    8.40
 -26  -2   6  183.38    9.00
 -26   2   6  187.08    8.30
 -26   2   6  179.38    9.20
 -24  -2   6   38.70    2.60
 -24  -2   6   38.10    3.00
 -24   2   6   38.20    2.40
 -24   2   6   40.80    3.20
 -24   2   6   40.40    2.60
 -22  -2   6  382.76   16.80
 -22  -2   6  370.46   16.30
 -22   2   6  374.26   16.30
 -22   2   6  384.26   17.10
  22   2  -6  365.66   17.10
 -22   2   6  361.36   17.30
 -22   2   6  401.16   16.10
 -20  -2   6  389.76   17.00
 -20   2   6  385.76   17.00
  20   2  -6  398.96   17.70
 -20   2   6  412.56   16.80
 -20   2   6  394.16   17.70
 -18  -2   6   67.09    4.50
 -18  -2   6   66.49    4.80
  18  -2  -6   64.59    5.30
  18  -2  -6   63.59    4.10
  18  -2  -6   66.79    5.00
  18   2  -6   66.39    4.00
 -18   2   6   67.89    4.00
  18   2  -6   65.69    4.00
 -18   2   6   66.99    3.40
  18   2  -6   68.19    5.10
 -18   2   6   65.59    5.10
 -16  -2   6   27.80    2.60
  16  -2  -6   32.70    3.00
 -16  -2   6   26.30    2.50
  16  -2  -6   24.50    2.90
  16  -2  -6   23.10    2.10
 -16  -2   6   26.00    2.70
 -16   2   6   27.50    2.20
  16   2  -6   25.50    2.10
 -16   2   6   24.50    2.80
  16   2  -6   25.60    2.10
  16   2  -6   23.40    2.70
 -16   2   6   24.60    1.60
 -14  -2   6  275.97   12.90
 -14  -2   6  278.97   13.20
 -14  -2   6  276.97   13.10
  14  -2  -6  288.87   13.50
  14  -2  -6  276.37   13.60
  14  -2  -6  272.47   12.60
  14  -2  -6  273.97   12.30
  14   2  -6  271.57   12.30
 -14   2   6  287.57   13.80
 -14   2   6  285.07   12.40
 -14   2   6  280.37   11.80
  14   2  -6  276.87   12.50
  12  -2  -6  194.68    9.10
  12  -2  -6  209.98    9.50
 -12  -2   6  203.78    9.50
 -12  -2   6  190.78    8.40
 -12  -2   6  206.28    9.90
  12  -2  -6  203.48   10.20
  12  -2  -6  204.78   10.00
 -12  -2   6  205.68    9.90
 -12   2   6  203.48    9.10
  12   2  -6  203.98    9.20
  12   2  -6  208.58    9.40
 -12   2   6  197.88   10.40
 -12   2   6  205.08    8.70
  10  -2  -6   90.09    5.10
  10  -2  -6   85.49    4.40
 -10  -2   6   87.09    5.10
 -10  -2   6   88.69    5.00
  10  -2  -6   90.69    4.70
  10  -2  -6   93.99    5.20
 -10  -2   6   90.69    4.70
  10   2  -6   86.79    4.40
 -10   2   6   89.69    4.10
 -10   2   6   91.69    4.40
  10   2  -6   87.79    4.70
 -10   2   6   90.89    5.60
  -8  -2   6  173.18    8.40
  -8  -2   6  154.98    7.10
   8  -2  -6  163.68    7.50
   8  -2  -6  168.08    7.90
   8  -2  -6  167.18    8.10
  -8  -2   6  169.88    7.70
   8  -2  -6  171.88    8.00
  -8  -2   6  172.38    8.10
  -8   2   6  167.58    7.50
   8   2  -6  175.28    7.50
   8   2  -6  175.88    7.90
  -8   2   6  166.08    8.70
  -6  -2   6  120.49    5.50
   6  -2  -6  120.69    5.80
   6  -2  -6  121.89    5.80
  -6  -2   6  113.09    5.10
  -6  -2   6  117.59    6.30
   6  -2  -6  120.79    5.40
  -6  -2   6  118.79    5.90
   6  -2  -6  122.99    5.80
  -6   2   6  119.59    5.40
   6   2  -6  121.19    5.80
   6   2  -6  115.29    6.40
   6   2  -6  116.19    5.40
  -6   2   6  117.69    6.50
  -4  -2   6   40.80    2.60
   4  -2  -6   43.00    2.60
   4  -2  -6   37.90    2.40
  -4  -2   6   44.50    3.10
   4  -2  -6   41.40    3.20
   4  -2  -6   39.90    2.20
   4  -2  -6   39.80    2.20
  -4  -2   6   40.40    2.00
  -4  -2   6   39.80    2.20
  -4   2   6   38.10    2.20
  -4   2   6   41.60    3.10
   4   2  -6   39.70    3.10
   4   2  -6   37.60    2.10
   4   2  -6   40.80    2.50
   2  -2  -6   92.99    5.30
  -2  -2   6   84.59    3.90
   2  -2  -6   80.29    3.80
   2  -2  -6   85.59    4.00
  -2  -2   6   87.79    4.00
  -2  -2   6   87.29    4.40
   2  -2  -6   88.49    4.20
   2  -2  -6   81.89    4.30
  -2  -2   6   92.89    5.20
   2   2  -6   96.19    5.10
   2   2  -6   83.49    4.30
   2   2  -6   92.79    4.00
  -2   2   6   79.59    4.80
  -2   2   6   86.29    4.00
   0  -2   6  429.96   16.90
   0  -2  -6  427.46   18.50
   0  -2   6  403.86   17.00
   0  -2   6  407.06   17.50
   0  -2   6  399.56   18.30
   0  -2  -6  406.16   17.10
   0   2   6  406.46   17.10
   0   2  -6  412.36   17.40
   0   2  -6  393.56   17.00
   0   2  -6  469.55   18.40
   0   2   6  367.36   17.80
   2  -2   6   86.09    4.10
  -2  -2  -6   99.99    4.40
  -2  -2  -6   85.89    4.30
  -2  -2  -6   93.39    5.50
   2  -2   6  104.39    4.90
   2  -2   6   89.29    4.40
  -2   2  -6  105.99    5.50
   2   2   6   96.39    4.40
  -4  -2  -6  147.19    6.60
  -4  -2  -6  148.39    6.60
   4  -2   6  149.88    7.10
  -4  -2  -6  144.09    7.80
  -4   2  -6  146.19    6.70
  -4   2  -6  153.78    7.80
   4   2   6  150.68    6.70
  -6  -2  -6  128.09    6.00
   6  -2   6  126.39    6.50
  -6  -2  -6  132.99    5.90
  -6  -2  -6  139.79    7.20
  -6   2  -6  124.69    5.60
  -6   2  -6  131.89    6.20
  -6   2  -6  126.69    7.00
   6   2   6  132.79    6.00
  -8  -2  -6  435.46   18.30
   8  -2   6  405.86   17.80
  -8  -2  -6  405.66   17.00
  -8   2  -6  404.46   17.30
   8   2   6  404.16   17.10
  -8   2  -6  377.56   16.60
  -8   2  -6  387.66   18.30
  10  -2   6  330.97   14.90
 -10  -2  -6  329.67   14.80
 -10  -2  -6  323.17   13.80
 -10   2  -6  310.47   13.40
 -10   2  -6  332.97   14.30
  10   2   6  313.57   14.00
 -10   2  -6  313.17   15.30
 -12  -2  -6   76.69    4.00
 -12  -2  -6   75.79    4.50
  12  -2   6   78.69    4.90
 -12   2  -6   76.49    3.60
 -12   2  -6   70.09    5.00
 -12   2  -6   71.09    4.40
  12   2   6   74.29    4.10
  14  -2   6   50.69    3.50
 -14  -2  -6   53.89    4.00
 -14   2  -6   54.79    2.80
  16  -2   6  195.08    9.70
 -16  -2  -6  187.88   10.20
 -16  -2  -6  195.68   10.20
 -16   2  -6  192.08    8.50
 -16   2  -6  195.28   10.00
 -18  -2  -6  155.68    8.70
 -18   2  -6  169.68    8.80
 -18   2  -6  152.78    7.10
 -20   2  -6    9.40    1.10
 -20   2  -6   10.60    2.20
 -22   2  -6   99.19    6.30
 -22   2  -6   98.79    4.80
 -24   2  -6   47.20    3.80
 -26   2  -6  139.49    7.40
 -31   3   6  241.38   11.10
 -29  -3   6   66.69    3.50
 -29   3   6   66.39    4.20
 -27  -3   6   64.89    3.70
 -27   3   6   69.49    3.70
 -27   3   6   69.09    4.50
 -25  -3   6   81.69    4.60
 -25   3   6   88.39    4.50
 -25   3   6   91.69    5.40
 -23  -3   6  195.48    9.50
 -23  -3   6  195.58    9.10
 -23  -3   6  185.98    9.30
 -23   3   6  190.68    9.00
 -23   3   6  200.78    9.90
 -23   3   6  211.38    9.00
 -21  -3   6   60.49    3.80
 -21  -3   6   54.29    3.80
 -21  -3   6   62.59    3.60
 -21   3   6   68.79    3.50
  21   3  -6   67.49    4.30
 -21   3   6   64.39    3.60
 -21   3   6   64.49    4.20
 -19  -3   6  225.48    9.40
 -19  -3   6  207.28    9.60
  19   3  -6  210.28   10.30
 -19   3   6  210.98    9.50
 -19   3   6  204.58    9.60
 -19   3   6  218.68   10.40
 -17  -3   6  297.27   12.80
 -17  -3   6  292.07   14.70
  17  -3  -6  299.47   14.30
  17  -3  -6  316.57   15.00
  17  -3  -6  300.57   15.50
 -17  -3   6  309.77   14.90
 -17  -3   6  305.57   14.60
 -17   3   6  323.47   13.20
 -17   3   6  321.87   16.00
  17   3  -6  307.37   13.80
 -17   3   6  311.87   13.90
  17   3  -6  303.27   14.20
  15  -3  -6  191.68    9.80
  15  -3  -6  180.68   10.10
 -15  -3   6  184.48    9.70
 -15  -3   6  179.88    9.30
  15  -3  -6  188.48    9.30
 -15  -3   6  183.78    9.70
 -15  -3   6  181.98    7.90
  15   3  -6  188.18    9.20
 -15   3   6  192.38    8.30
 -15   3   6  189.08    8.90
 -15   3   6  190.58   10.70
  15   3  -6  188.28    8.80
  13  -3  -6  381.86   18.30
  13  -3  -6  406.86   17.80
 -13  -3   6  380.46   16.40
 -13  -3   6  399.36   18.00
 -13  -3   6  397.16   18.20
  13  -3  -6  385.96   18.00
 -13  -3   6  393.66   17.60
  13   3  -6  421.06   17.70
 -13   3   6  402.46   17.20
 -13   3   6  383.96   19.00
  13   3  -6  404.46   17.20
 -13   3   6  401.96   16.70
  11  -3  -6   72.19    3.60
 -11  -3   6   71.39    3.30
  11  -3  -6   70.29    4.40
 -11  -3   6   72.99    4.20
 -11  -3   6   72.99    4.50
  11  -3  -6   71.19    4.60
  11  -3  -6   71.69    4.30
 -11  -3   6   76.59    4.80
 -11   3   6   69.49    3.80
 -11   3   6   73.39    5.20
  11   3  -6   66.59    3.80
  11   3  -6   73.29    4.20
 -11   3   6   69.99    3.50
  -9  -3   6  240.78   11.20
   9  -3  -6  243.48   11.10
   9  -3  -6  227.88   10.20
  -9  -3   6  229.48   10.70
   9  -3  -6  229.18   11.10
  -9  -3   6  228.08   10.00
  -9  -3   6  235.48   11.60
   9  -3  -6  241.28   11.00
  -9   3   6  250.07   10.20
   9   3  -6  240.68   10.90
  -9   3   6  238.08   12.10
  -9   3   6  229.88   10.40
   9   3  -6  249.18   10.50
  -7  -3   6  156.38    6.90
   7  -3  -6  153.48    7.00
   7  -3  -6  160.18    7.80
  -7  -3   6  160.58    8.40
   7  -3  -6  159.68    7.70
  -7  -3   6  162.58    7.80
  -7  -3   6  160.68    7.40
   7   3  -6  163.08    7.20
   7   3  -6  159.38    7.60
  -7   3   6  154.18    8.60
  -7   3   6  160.48    7.20
   5  -3  -6  471.75   20.30
  -5  -3   6  475.45   21.40
   5  -3  -6  481.35   20.70
  -5  -3   6  494.55   20.80
   5  -3  -6  481.35   20.50
  -5  -3   6  479.55   20.20
   5  -3  -6  469.45   20.00
   5  -3  -6  501.85   21.90
   5   3  -6  495.95   20.10
   5   3  -6  480.85   20.60
  -5   3   6  454.35   21.60
  -5   3   6  489.85   20.10
  -3  -3   6  286.27   12.20
  -3  -3   6  305.77   13.20
  -3  -3   6  303.07   14.00
   3  -3  -6  302.07   12.50
   3  -3  -6  271.77   12.50
  -3  -3   6  317.57   12.60
   3  -3  -6  289.17   12.80
   3  -3  -6  306.77   14.20
   3  -3  -6  295.97   13.20
  -3   3   6  290.97   12.50
   3   3  -6  276.67   13.70
  -3   3   6  273.87   13.80
   3   3  -6  304.87   12.40
   1  -3  -6   43.10    2.40
  -1  -3   6   54.59    2.50
  -1  -3   6   42.20    3.50
   1  -3  -6   41.40    3.50
   1  -3  -6   41.70    2.60
  -1  -3   6   44.10    2.20
  -1  -3   6   40.90    2.80
   1   3  -6   44.10    2.80
  -1   3   6   43.50    2.40
   1   3  -6   44.70    2.30
   1   3  -6   48.80    3.50
  -1  -3  -6  270.77   13.30
   1  -3   6  268.67   12.40
  -1  -3  -6  259.67   11.70
   1  -3   6  303.27   11.80
  -1  -3  -6  274.97   11.70
   1  -3   6  277.97   11.70
  -1  -3  -6  277.07   12.00
   1   3   6  269.97   11.70
  -3  -3  -6  406.26   17.30
  -3  -3  -6  403.06   17.50
   3  -3   6  382.76   17.90
  -3  -3  -6  423.26   17.20
  -3  -3  -6  413.66   18.90
   3  -3   6  400.26   17.20
  -3   3  -6  385.26   17.10
  -3   3  -6  480.35   19.20
   3   3   6  426.76   17.30
  -5  -3  -6  535.55   22.60
  -5  -3  -6  556.34   23.10
  -5  -3  -6  578.64   24.40
  -5  -3  -6  564.54   22.90
   5  -3   6  541.15   23.70
   5   3   6  543.55   22.90
  -5   3  -6  528.85   23.00
  -5   3  -6  546.75   22.70
   7  -3   6  300.07   13.60
  -7  -3  -6  290.07   12.20
  -7  -3  -6  300.17   13.90
  -7  -3  -6  290.47   12.90
  -7  -3  -6  309.57   12.70
  -7   3  -6  283.27   12.30
  -7   3  -6  273.17   14.20
  -7   3  -6  288.47   12.80
   7   3   6  298.27   12.80
   9  -3   6  136.19    7.50
  -9  -3  -6  142.09    6.60
  -9  -3  -6  147.19    7.60
  -9   3  -6  137.19    6.20
  -9   3  -6  138.79    6.90
  -9   3  -6  133.29    8.10
  11  -3   6  227.18   11.70
 -11  -3  -6  235.38   10.70
 -11  -3  -6  248.78   11.50
 -11   3  -6  240.58   10.30
 -11   3  -6  235.18   11.10
 -11   3  -6  230.58   12.40
 -13  -3  -6  165.88    8.00
 -13  -3  -6  170.48    9.10
 -13   3  -6  166.98    7.60
 -13   3  -6  176.38    8.60
 -15  -3  -6  223.08   11.30
  15  -3   6  206.08   10.50
 -15  -3  -6  221.48    9.90
 -15   3  -6  219.08   10.90
 -15   3  -6  216.08   10.50
 -15   3  -6  223.98    9.70
 -17  -3  -6  449.86   21.00
 -17   3  -6  441.16   20.10
 -17   3  -6  471.15   19.30
 -17   3  -6  454.75   20.80
 -19  -3  -6  205.88   10.60
 -19   3  -6  192.08    8.90
 -19   3  -6  207.48   10.50
 -19   3  -6  187.88    9.70
 -21   3  -6  291.67   12.90
 -21   3  -6  306.57   14.60
 -23   3  -6  105.99    6.40
 -25   3  -6  193.98    9.70
 -32   4   6    8.10    1.20
 -30   4   6   11.40    1.60
 -28  -4   6    3.30    0.80
 -28   4   6    4.20    1.10
 -26  -4   6    1.10    0.80
 -26  -4   6    2.20    0.70
 -26   4   6    0.80    0.60
 -26   4   6    1.80    1.10
 -24  -4   6    4.70    0.80
 -24  -4   6    3.00    0.90
 -24  -4   6    4.70    1.20
 -24   4   6    7.20    1.70
 -24   4   6    5.30    1.00
  22  -4  -6   45.30    2.90
 -22  -4   6   46.50    3.20
 -22  -4   6   41.10    2.80
 -22  -4   6   44.90    2.50
 -22   4   6   45.90    3.60
 -22   4   6   46.20    2.90
 -20  -4   6   34.90    2.10
 -20  -4   6   31.20    2.40
 -20  -4   6   37.80    2.70
 -20   4   6   32.40    3.10
 -20   4   6   37.80    2.50
 -20   4   6   36.60    3.10
 -20   4   6   33.80    2.40
 -18  -4   6   33.80    2.30
 -18  -4   6   38.50    2.70
 -18  -4   6   38.20    2.10
  18   4  -6   34.30    2.80
 -18   4   6   35.60    2.40
 -18   4   6   33.50    2.90
 -18   4   6   33.50    2.80
 -18   4   6   35.30    2.40
 -16  -4   6    7.50    0.80
  16  -4  -6    6.70    1.70
 -16  -4   6    7.60    1.90
 -16  -4   6    8.40    1.90
 -16  -4   6    8.50    1.20
  16   4  -6    6.60    1.30
 -16   4   6    7.30    2.40
  16   4  -6    8.00    1.70
 -16   4   6    5.20    1.20
 -16   4   6   12.80    1.60
 -16   4   6    7.10    1.10
 -14  -4   6    0.80    0.90
 -14  -4   6    0.10    0.70
 -14  -4   6    0.70    0.70
  14  -4  -6    0.00    0.80
  14  -4  -6    0.60    0.80
 -14  -4   6    0.80    0.40
  14  -4  -6    0.80    0.90
  14   4  -6    1.00    0.70
 -14   4   6    0.80    1.00
 -14   4   6   -0.10    0.60
 -14   4   6   -0.20    0.50
  14   4  -6    0.70    0.70
  12  -4  -6   29.20    2.70
 -12  -4   6   28.00    2.70
 -12  -4   6   25.80    2.90
 -12  -4   6   24.50    1.60
 -12  -4   6   26.70    2.40
  12  -4  -6   29.00    2.90
  12  -4  -6   25.80    2.60
 -12   4   6   27.60    1.90
 -12   4   6   29.70    3.50
 -12   4   6   26.50    2.10
  12   4  -6   25.60    2.20
  12   4  -6   27.40    2.50
 -10  -4   6   29.50    2.30
 -10  -4   6   28.50    2.70
  10  -4  -6   27.50    2.50
  10  -4  -6   29.20    2.60
  10  -4  -6   27.10    2.60
 -10  -4   6   28.50    1.70
 -10  -4   6   27.90    2.90
 -10   4   6   26.00    3.20
 -10   4   6   25.90    1.90
 -10   4   6   28.90    2.10
  10   4  -6   26.20    2.10
  10   4  -6   28.70    2.40
  -8  -4   6   91.79    5.90
   8  -4  -6   94.89    5.30
   8  -4  -6   90.79    4.30
  -8  -4   6   97.29    5.50
  -8  -4   6   92.69    4.90
  -8  -4   6   87.49    4.20
   8  -4  -6   86.49    5.10
   8  -4  -6   86.79    5.10
   8   4  -6   93.49    5.20
  -8   4   6   87.79    4.40
   8   4  -6   92.79    4.60
  -8   4   6   82.59    6.10
  -8   4   6   90.19    4.50
  -6  -4   6   13.90    1.10
  -6  -4   6   15.00    2.10
  -6  -4   6   12.90    1.30
   6  -4  -6   13.20    1.50
  -6  -4   6   14.50    1.70
   6  -4  -6   12.90    1.50
   6  -4  -6   12.00    1.10
  -6   4   6   12.70    1.20
   6   4  -6   14.30    1.60
   6   4  -6   12.70    1.20
   4  -4  -6   29.70    3.20
  -4  -4   6   28.50    2.90
   4  -4  -6   29.80    1.90
  -4  -4   6   27.80    1.80
  -4  -4   6   30.40    2.10
  -4  -4   6   29.70    2.50
   4  -4  -6   30.00    2.20
  -4   4   6   30.00    1.90
   4   4  -6   33.20    2.00
   4   4  -6   31.90    2.50
  -2  -4   6   22.30    1.60
   2  -4  -6   17.10    1.40
  -2  -4   6   18.90    2.40
   2  -4  -6   18.20    2.50
   2  -4  -6   19.80    1.40
   2  -4  -6   20.00    1.80
  -2  -4   6   17.70    1.90
  -2   4   6   21.00    1.50
   2   4  -6   16.90    1.30
   2   4  -6   21.40    2.00
   0  -4  -6    1.40    0.60
   0  -4   6    0.00    0.40
   0  -4  -6    1.00    0.70
   0  -4   6    1.00    0.70
   0  -4  -6    1.00    0.40
   0  -4  -6    1.00    0.80
   0   4   6    1.70    0.50
  -2  -4  -6  400.36   16.80
   2  -4   6  407.86   17.90
   2  -4   6  425.86   16.90
  -2  -4  -6  395.16   18.90
  -2  -4  -6  367.36   17.30
   2  -4   6  409.66   17.00
  -2  -4  -6  377.76   16.90
  -2   4  -6  421.56   19.00
  -2   4  -6  390.46   16.80
  -4  -4  -6  115.19    5.70
  -4  -4  -6  118.79    5.90
  -4  -4  -6  113.99    6.10
  -4  -4  -6  119.79    7.40
   4  -4   6  125.99    6.70
  -4   4  -6  133.19    5.90
  -4   4  -6  135.29    7.80
  -4   4  -6  128.89    5.70
  -6  -4  -6   28.60    2.00
   6  -4   6   29.90    2.70
  -6  -4  -6   28.50    3.00
  -6  -4  -6   25.80    2.20
  -6  -4  -6   28.10    1.80
  -6   4  -6   26.40    2.00
  -6   4  -6   25.90    1.80
  -6   4  -6   28.50    3.20
  -8  -4  -6   67.49    3.30
   8  -4   6   57.49    4.20
  -8  -4  -6   63.29    3.50
  -8  -4  -6   62.19    4.60
  -8   4  -6   59.59    3.30
  -8   4  -6   56.79    3.60
  -8   4  -6   63.79    5.20
 -10  -4  -6    6.40    1.10
 -10  -4  -6    6.50    1.90
  10  -4   6    8.20    1.80
 -10  -4  -6    9.20    1.10
 -10  -4  -6    7.10    1.60
 -10   4  -6    7.50    2.10
 -10   4  -6    7.60    1.10
 -10   4  -6    5.40    1.20
 -12  -4  -6   57.29    3.60
 -12  -4  -6   59.99    3.10
 -12  -4  -6   55.69    4.40
 -12   4  -6   58.89    3.30
 -12   4  -6   55.89    3.80
 -14  -4  -6    0.50    0.60
 -14  -4  -6    0.60    0.90
 -14  -4  -6    0.90    0.70
 -14  -4  -6    0.50    0.70
  14  -4   6    0.50    0.80
 -14   4  -6    0.20    0.40
 -14   4  -6    0.90    1.00
 -14   4  -6    0.80    0.90
 -16  -4  -6    0.60    0.70
 -16  -4  -6    1.70    1.20
 -16   4  -6    0.30    0.80
 -16   4  -6    1.00    0.60
 -16   4  -6    0.10    0.90
 -18  -4  -6   74.79    5.50
 -18  -4  -6   79.69    4.40
 -18   4  -6   80.19    5.00
 -18   4  -6   76.39    4.20
 -18   4  -6   77.49    5.30
 -20  -4  -6    2.30    1.20
 -20   4  -6    1.30    1.20
 -20   4  -6    1.20    0.80
 -20   4  -6    3.00    1.10
 -22   4  -6    3.50    1.40
 -22   4  -6    2.20    1.10
 -24   4  -6   12.00    2.00
 -26   4  -6   15.10    1.80
 -31   5   6   56.59    3.30
 -29  -5   6  105.69    5.00
 -29   5   6  100.89    5.00
 -29   5   6  112.59    5.60
 -27  -5   6  139.79    7.00
 -27  -5   6  147.89    6.80
 -27   5   6  146.49    7.50
 -25  -5   6   79.39    4.60
 -25  -5   6   84.89    4.30
 -25  -5   6   75.09    4.00
 -25   5   6   73.89    4.30
 -25   5   6   85.79    5.10
 -25   5   6   89.09    5.10
 -23  -5   6  105.89    5.20
 -23  -5   6  103.29    5.70
 -23  -5   6  115.99    5.60
 -23   5   6  102.79    6.10
 -23   5   6  114.19    6.40
 -23   5   6  108.49    5.50
 -21  -5   6  221.98   10.30
 -21  -5   6  228.48   10.60
 -21  -5   6  219.08    9.90
  21  -5  -6  221.98   10.20
 -21   5   6  225.48   11.20
 -21   5   6  227.48   11.20
 -21   5   6  235.58   10.40
 -19  -5   6  375.66   16.30
 -19  -5   6  366.86   16.60
 -19  -5   6  389.86   16.00
  19  -5  -6  363.86   16.20
 -19   5   6  375.86   16.40
 -19   5   6  380.56   17.20
 -19   5   6  372.96   17.20
 -17  -5   6  708.83   30.00
 -17  -5   6  733.23   29.50
  17  -5  -6  708.33   29.70
 -17  -5   6  712.13   29.70
 -17   5   6  742.23   29.80
 -17   5   6  697.33   30.40
 -17   5   6  711.63   30.60
 -17   5   6  698.43   30.50
  17   5  -6  667.83   30.40
 -15  -5   6  272.87   11.40
 -15  -5   6  256.87   12.50
  15  -5  -6  259.47   11.50
 -15  -5   6  253.67   12.90
 -15  -5   6  267.37   11.50
 -15   5   6  259.57   12.10
 -15   5   6  267.47   11.70
  15   5  -6  241.88   12.10
 -13  -5   6  278.77   12.00
 -13  -5   6  289.57   12.00
 -13  -5   6  293.17   14.00
  13  -5  -6  258.27   13.90
  13  -5  -6  275.17   12.20
 -13  -5   6  278.97   14.50
  13   5  -6  262.47   12.60
 -13   5   6  288.47   12.30
 -13   5   6  287.57   12.70
  13   5  -6  260.77   13.30
 -11  -5   6  146.19    8.20
  11  -5  -6  145.89    7.80
 -11  -5   6  155.28    6.70
  11  -5  -6  138.29    8.10
 -11  -5   6  139.89    8.80
 -11  -5   6  142.99    7.60
 -11   5   6  147.29    7.10
  11   5  -6  144.69    7.90
 -11   5   6  139.79    6.80
  11   5  -6  138.19    7.10
  -9  -5   6  776.92   31.20
  -9  -5   6  745.33   33.80
  -9  -5   6  805.82   33.10
   9  -5  -6  729.73   32.50
   9  -5  -6  749.53   32.40
  -9  -5   6  778.82   32.20
   9   5  -6  752.92   32.60
   9   5  -6  759.02   31.70
  -9   5   6  701.93   31.50
  -7  -5   6  478.85   20.60
  -7  -5   6  502.35   21.50
   7  -5  -6  457.15   20.80
  -7  -5   6  453.05   22.30
  -7  -5   6  483.65   19.90
   7   5  -6  450.85   21.10
   7   5  -6  486.35   20.20
  -7   5   6  477.15   20.10
  -5  -5   6  464.95   20.30
   5  -5  -6  449.06   19.70
   5  -5  -6  449.06   18.90
  -5  -5   6  446.06   18.80
  -5  -5   6  443.46   21.30
  -5  -5   6  444.66   19.40
  -5   5   6  454.05   18.90
   5   5  -6  427.96   19.90
   3  -5  -6   77.79    3.90
   3  -5  -6   76.29    4.00
  -3  -5   6   80.49    5.00
  -3  -5   6   78.79    4.30
  -3  -5   6   71.49    3.80
   3  -5  -6   75.59    4.50
  -1  -5   6  227.88   11.70
   1  -5  -6  243.58   10.60
   1  -5  -6  238.28   10.60
   1  -5  -6  251.77   13.40
   1  -5  -6  232.88   11.20
  -1  -5   6  249.38   10.90
   1  -5   6  640.04   26.80
  -1  -5  -6  567.54   26.10
  -1  -5  -6  586.74   28.20
   1  -5   6  671.03   25.90
  -1  -5  -6  582.04   25.50
  -3  -5  -6  465.45   22.50
  -3  -5  -6  458.65   20.60
  -3  -5  -6  449.86   19.90
  -3  -5  -6  451.55   20.00
   3  -5   6  529.85   21.40
  -5  -5  -6  537.95   24.50
  -5  -5  -6  569.74   23.80
  -5  -5  -6  550.14   26.20
  -5  -5  -6  542.35   24.00
  -5   5  -6  630.04   23.80
   7  -5   6  664.13   28.50
  -7  -5  -6  586.04   28.40
  -7  -5  -6  605.34   26.60
  -7  -5  -6  636.94   26.30
  -7  -5  -6  596.84   27.20
  -7  -5  -6  609.64   28.80
  -7   5  -6  696.03   26.40
  -9  -5  -6  297.37   14.00
  -9  -5  -6  326.97   13.30
  -9  -5  -6  300.77   13.70
  -9  -5  -6  304.57   14.90
  -9   5  -6  287.27   16.30
  -9   5  -6  304.07   13.30
 -11  -5  -6  369.16   16.00
 -11  -5  -6  354.86   15.60
  11  -5   6  342.27   16.00
 -11  -5  -6  341.17   15.30
 -11  -5  -6  376.96   17.40
 -11   5  -6  365.06   16.40
 -11   5  -6  354.26   16.30
 -11   5  -6  360.76   15.50
 -13  -5  -6  122.99    6.20
 -13  -5  -6  125.89    5.90
 -13  -5  -6  121.99    7.60
 -13   5  -6  123.09    6.10
 -13   5  -6  124.99    6.90
 -13   5  -6  116.09    6.80
 -15  -5  -6  118.89    5.60
 -15  -5  -6  113.09    6.00
 -15  -5  -6  120.79    7.50
 -15   5  -6  115.59    6.60
 -15   5  -6  110.59    5.90
 -15   5  -6  123.69    6.90
 -17  -5  -6  300.27   13.30
 -17  -5  -6  289.57   12.70
 -17  -5  -6  288.77   14.80
 -17   5  -6  303.17   14.30
 -17   5  -6  288.07   13.10
 -17   5  -6  305.27   14.10
 -19  -5  -6  180.28    8.20
 -19  -5  -6  162.98    7.40
 -19  -5  -6  158.18    9.20
 -19   5  -6  171.08    9.00
 -19   5  -6  158.68    7.80
 -19   5  -6  168.58    8.70
 -21  -5  -6  163.38    7.70
 -21  -5  -6  161.68    8.80
 -21   5  -6  156.48    8.20
 -21   5  -6  158.78    8.60
 -23   5  -6   83.39    5.10
 -25   5  -6  152.78    7.50
 -28  -6   6   35.60    2.10
 -28  -6   6   32.00    2.20
 -28   6   6   31.50    2.00
 -28   6   6   35.40    2.50
 -26  -6   6   61.19    3.20
 -26  -6   6   54.39    3.40
 -26   6   6   51.59    3.00
 -26   6   6   55.19    3.60
 -26   6   6   57.99    3.70
 -24  -6   6  171.38    7.90
 -24  -6   6  170.38    8.20
 -24   6   6  164.68    8.40
 -24   6   6  161.28    7.70
 -24   6   6  172.48    8.60
 -22  -6   6  346.97   15.00
 -22  -6   6  346.87   15.30
 -22  -6   6  338.27   14.70
 -22   6   6  323.07   15.00
 -22   6   6  351.06   15.90
 -22   6   6  346.97   15.70
 -22   6   6  339.67   14.80
 -20  -6   6  159.68    7.70
  20  -6  -6  158.58    7.60
 -20  -6   6  164.18    7.50
 -20  -6   6  165.68    8.10
 -20   6   6  156.28    7.80
 -20   6   6  162.68    7.60
 -20   6   6  165.18    8.60
 -20   6   6  160.18    8.50
 -18  -6   6   23.20    2.00
 -18  -6   6   18.30    3.00
 -18  -6   6   24.90    2.40
  18  -6  -6   26.60    2.00
 -18  -6   6   24.80    1.90
 -18   6   6   26.60    2.20
 -18   6   6   23.30    2.10
 -18   6   6   23.20    2.50
 -18   6   6   24.20    2.70
  16  -6  -6  266.97   11.80
 -16  -6   6  279.07   11.80
 -16  -6   6  261.87   13.50
 -16  -6   6  267.57   11.80
 -16  -6   6  279.97   12.30
 -16   6   6  248.98   12.60
 -16   6   6  262.07   12.10
 -16   6   6  265.57   11.80
 -16   6   6  258.77   12.70
 -14  -6   6  150.38    7.00
 -14  -6   6  161.88    7.10
 -14  -6   6  152.68    7.50
  14  -6  -6  147.49    7.00
 -14  -6   6  159.98    8.90
 -14   6   6  134.49    7.50
 -14   6   6  156.88    8.60
  14   6  -6  140.19    7.70
 -14   6   6  152.68    7.90
 -14   6   6  146.29    7.10
 -12  -6   6  194.78    9.20
 -12  -6   6  203.28    8.90
 -12  -6   6  195.18   10.50
  12  -6  -6  197.28    8.80
 -12  -6   6  202.28    8.80
 -12   6   6  196.68    9.70
  12   6  -6  180.58    9.40
 -12   6   6  186.28   10.70
 -10  -6   6   73.69    6.20
 -10  -6   6   71.69    5.20
 -10  -6   6   75.29    4.00
  10  -6  -6   76.19    3.90
 -10  -6   6   76.09    3.80
  10   6  -6   69.49    4.30
  -8  -6   6  124.19    7.40
  -8  -6   6  132.79    7.70
   8  -6  -6  125.99    5.80
  -8  -6   6  122.69    8.50
  -8  -6   6  121.79    5.80
  -8  -6   6  121.69    6.00
   8   6  -6  119.09    7.30
   8   6  -6  122.79    6.30
  -6  -6   6   93.49    4.60
   6  -6  -6   92.69    5.90
   6  -6  -6   87.59    4.90
  -6  -6   6   83.39    5.20
  -6  -6   6   86.79    5.90
   6   6  -6  113.19    8.70
  -4  -6   6  121.39    6.50
  -4  -6   6  125.89    7.40
   4  -6  -6  115.19    6.70
   4  -6  -6  126.59    6.00
  -2  -6   6  240.58   11.60
  -2  -6   6  258.27   12.60
   2  -6  -6  244.08   11.90
   2  -6  -6  253.47   11.20
   0  -6   6  206.98   11.00
   0  -6  -6  214.88    9.70
   0  -6  -6  214.88    9.60
   0  -6  -6  205.18   10.40
  -2  -6  -6  393.06   16.40
  -2  -6  -6  382.16   17.60
  -2  -6  -6  383.86   16.50
  -2  -6  -6  368.16   15.90
  -2  -6  -6  355.06   19.30
  -4  -6  -6   18.10    1.70
  -4  -6  -6   17.20    1.80
  -4  -6  -6   19.00    3.10
  -4  -6  -6   20.00    1.60
  -4  -6  -6   17.50    2.90
  -4   6  -6   25.60    3.00
  -6  -6  -6  142.89    8.40
  -6  -6  -6  137.89    6.60
  -6  -6  -6  130.99    7.10
  -6  -6  -6  128.79    6.90
  -6  -6  -6  144.49    6.90
  -6   6  -6  179.28    8.90
  -8  -6  -6  240.98   12.90
  -8  -6  -6  216.88   11.30
  -8  -6  -6  236.18   10.90
  -8  -6  -6  224.38   11.00
  -8   6  -6  279.47   11.00
  -8   6  -6  265.47   15.00
  -8   6  -6  268.67   11.90
 -10  -6  -6    5.50    1.20
 -10  -6  -6    3.40    1.70
 -10  -6  -6    4.00    1.00
 -10   6  -6    3.60    1.20
 -10   6  -6    4.60    1.10
 -10   6  -6    4.20    1.40
 -10   6  -6    6.10    1.20
 -12  -6  -6   11.10    1.70
 -12  -6  -6   14.60    2.70
 -12   6  -6   18.20    2.60
 -12   6  -6   12.10    2.20
 -12   6  -6   14.00    1.70
 -12   6  -6   10.80    1.50
 -14  -6  -6  142.09    8.80
 -14  -6  -6  143.69    6.90
 -14  -6  -6  145.99    7.30
 -14   6  -6  163.58    8.20
 -14   6  -6  136.89    6.90
 -14   6  -6  141.99    7.10
 -14   6  -6  145.29    7.90
 -16  -6  -6  145.59    6.90
 -16  -6  -6  153.88    7.40
 -16  -6  -6  153.98    8.90
 -16   6  -6  142.89    8.10
 -16   6  -6  145.69    7.00
 -16   6  -6  145.39    7.30
 -16   6  -6  148.59    8.00
 -18  -6  -6    5.60    1.10
 -18  -6  -6    6.10    1.20
 -18  -6  -6    6.30    1.80
 -18   6  -6    4.60    1.40
 -18   6  -6    3.80    1.30
 -18   6  -6    4.30    1.00
 -20  -6  -6  101.79    5.00
 -20  -6  -6   94.19    6.10
 -20   6  -6   95.09    5.70
 -20   6  -6   85.29    4.60
 -22  -6  -6   71.69    3.80
 -22  -6  -6   71.59    4.70
  22  -6   6   70.09    3.80
 -22   6  -6   70.79    4.40
 -22   6  -6   64.59    3.50
 -24   6  -6   72.59    4.20
 -24   6  -6   70.09    3.70
 -27  -7   6   12.70    1.30
 -27   7   6   14.30    1.10
 -27   7   6   11.30    1.40
 -25  -7   6    3.80    0.80
 -25  -7   6    3.80    0.80
 -25   7   6    4.10    1.10
 -25   7   6    4.60    1.10
 -25   7   6    3.00    0.70
 -23  -7   6   75.89    4.20
 -23  -7   6   72.99    3.90
 -23   7   6   70.39    4.50
 -23   7   6   74.49    3.80
 -23   7   6   66.39    4.30
 -21  -7   6   73.59    4.10
 -21  -7   6   75.59    4.50
 -21  -7   6   72.69    4.00
 -21   7   6   74.79    4.70
 -21   7   6   79.99    4.90
 -21   7   6   80.19    4.10
 -19  -7   6   20.30    2.20
  19  -7  -6   19.10    1.70
 -19  -7   6   21.00    1.80
 -19  -7   6   23.80    2.00
 -19   7   6   19.70    2.70
 -19   7   6   19.50    2.30
 -19   7   6   20.10    1.90
  19   7  -6   23.40    2.90
 -17  -7   6    5.00    1.10
 -17  -7   6    6.30    1.10
  17  -7  -6    5.20    1.00
 -17  -7   6    7.60    1.40
 -17  -7   6    5.60    1.90
 -17   7   6    8.40    1.90
 -17   7   6    6.40    1.70
 -17   7   6    5.40    1.10
  15  -7  -6   31.70    2.30
 -15  -7   6   31.80    2.60
 -15  -7   6   30.70    2.30
 -15  -7   6   31.70    3.50
 -15  -7   6   34.80    2.40
 -15   7   6   32.80    2.40
 -15   7   6   33.90    3.00
 -13  -7   6  208.28    9.30
 -13  -7   6  193.58    9.10
  13  -7  -6  194.48    9.10
 -13  -7   6  197.38   11.00
 -13  -7   6  197.68    9.50
 -13   7   6  204.88   10.20
 -13   7   6  197.08    9.10
 -11  -7   6   82.19    4.20
 -11  -7   6   77.69    4.50
 -11  -7   6   72.29    5.60
 -11  -7   6   80.69    4.30
  11  -7  -6   74.89    4.10
 -11   7   6   80.09    5.00
 -11   7   6   75.89    4.10
  -9  -7   6   43.20    2.80
  -9  -7   6   41.80    2.60
   9  -7  -6   50.59    2.80
  -9   7   6   42.40    3.40
   9   7  -6   45.70    4.10
  -9   7   6   37.10    2.50
  -7  -7   6   72.39    4.10
  -7  -7   6   72.69    4.50
   7  -7  -6   71.79    3.90
  -7  -7   6   77.59    3.90
   7   7  -6   76.39    5.60
  -7   7   6   74.29    4.70
  -5  -7   6  122.19    6.50
   5  -7  -6  120.89    5.90
  -5  -7   6  128.69    5.90
  -5   7   6  122.99    6.80
   5   7  -6  132.89    7.80
  -3  -7   6  145.29    7.60
   3  -7  -6  148.19    7.00
  -3  -7   6  149.99    7.50
  -3   7   6  152.78    7.90
   3   7  -6  163.78    9.00
   1  -7  -6  193.08   10.70
   1  -7  -6  191.38    8.60
  -1  -7   6  185.98    9.00
  -1   7   6  184.08    9.50
   1   7  -6  202.48   10.60
  -1  -7  -6  168.68    7.70
  -1  -7  -6  163.18    8.10
  -1  -7  -6  159.18    8.20
  -1  -7  -6  166.18    9.80
   1  -7   6  181.98    8.30
   1   7   6  162.28    8.60
  -1   7  -6  182.98    9.80
  -3  -7  -6   33.30    2.50
  -3  -7  -6   31.30    2.70
  -3  -7  -6   38.10    2.70
  -3  -7  -6   31.90    2.30
   3  -7   6   39.30    2.80
  -3  -7  -6   31.30    3.80
   3   7   6   31.10    2.90
  -3   7  -6   50.09    4.10
  -3   7  -6   44.80    2.40
  -5  -7  -6  234.88   12.20
   5  -7   6  303.17   12.80
  -5  -7  -6  261.07   14.40
  -5  -7  -6  269.37   12.20
  -5  -7  -6  259.07   12.40
  -5   7  -6  341.77   14.60
   5   7   6  236.48   12.80
  -5   7  -6  318.47   12.10
   7  -7   6   80.29    4.60
  -7  -7  -6   68.39    4.30
  -7  -7  -6   74.59    4.20
  -7  -7  -6   62.19    4.20
  -7  -7  -6   72.09    6.00
  -7   7  -6   92.89    6.00
  -7   7  -6   87.99    4.20
  -7   7  -6   82.39    4.90
  -9  -7  -6  131.29    8.80
  -9  -7  -6  131.49    6.80
  -9  -7  -6  135.39    7.00
  -9  -7  -6  129.39    7.00
  -9   7  -6  162.58    6.80
  -9   7  -6  163.38    7.80
 -11  -7  -6   22.80    2.00
 -11  -7  -6   23.60    3.50
 -11  -7  -6   22.30    2.00
 -11  -7  -6   22.40    2.10
  11  -7   6   22.30    2.30
 -11   7  -6   25.30    2.70
 -11   7  -6   27.60    2.10
  13  -7   6   43.10    3.30
 -13  -7  -6   48.30    4.60
 -13  -7  -6   43.70    2.90
 -13  -7  -6   41.30    3.00
 -13  -7  -6   39.50    2.80
 -13   7  -6   43.50    2.80
 -13   7  -6   43.20    3.40
 -15  -7  -6  191.28    8.70
 -15  -7  -6  176.88    8.30
  15  -7   6  173.68    8.80
 -15  -7  -6  184.48   10.40
 -15   7  -6  171.58    8.20
 -15   7  -6  174.98    9.10
  17  -7   6   48.40    3.30
 -17  -7  -6   46.00    4.20
 -17  -7  -6   48.80    3.20
 -17   7  -6   47.30    2.90
 -17   7  -6   50.49    3.70
 -19  -7  -6   15.90    1.60
  19  -7   6   16.10    1.60
 -19  -7  -6   14.40    2.40
 -19   7  -6   14.80    1.40
 -19   7  -6   14.80    2.10
 -21  -7  -6   12.70    1.30
  21  -7   6    9.70    1.20
 -21   7  -6   11.20    1.10
 -21   7  -6   10.60    1.60
 -24  -8   6  178.28    7.50
 -24  -8   6  167.88    7.70
  24  -8  -6  167.38    7.70
 -24   8   6  158.78    7.80
 -24   8   6  164.98    7.20
 -22  -8   6  190.38    8.80
 -22  -8   6  194.58    8.50
 -22   8   6  193.78    8.30
 -22   8   6  181.58    8.90
 -22   8   6  184.18    9.00
 -20  -8   6  193.28    8.60
 -20  -8   6  197.08    9.00
 -20   8   6  192.08    8.40
 -20   8   6  193.88    9.20
  20   8  -6  167.28    9.60
 -20   8   6  183.18    9.20
  18  -8  -6  209.88    9.40
 -18  -8   6  220.68    9.60
 -18  -8   6  211.38    9.90
  18   8  -6  206.28   11.00
 -18   8   6  207.38    9.30
 -18   8   6  207.28   10.30
  16  -8  -6  594.34   25.20
 -16  -8   6  598.74   25.30
 -16  -8   6  571.44   25.40
 -16  -8   6  628.14   25.80
 -16   8   6  610.24   25.10
 -16   8   6  608.14   26.30
  16   8  -6  596.14   27.20
 -14  -8   6  342.27   14.90
 -14  -8   6  344.47   15.10
 -14  -8   6  336.07   15.30
  14  -8  -6  341.57   14.90
 -14   8   6  343.37   16.00
  14   8  -6  354.36   17.10
 -14   8   6  339.27   14.60
 -12  -8   6  137.79    6.90
 -12  -8   6  144.29    7.10
  12  -8  -6  148.39    6.90
 -12  -8   6  141.39    7.30
 -12   8   6  152.08    8.00
  12   8  -6  142.19    8.80
 -10  -8   6  215.58   10.40
  10  -8  -6  224.48   10.20
 -10  -8   6  225.58   10.20
 -10   8   6  229.48   11.30
  10   8  -6  238.88   12.50
   8  -8  -6  359.56   15.40
  -8  -8   6  350.26   15.40
  -8   8   6  357.66   16.50
   8   8  -6  357.16   17.70
  -6  -8   6  313.47   13.40
   6  -8  -6  302.07   13.40
  -6   8   6  304.07   14.50
   6   8  -6  307.17   15.70
  -4  -8   6  152.88    7.10
  -4  -8   6  151.08    7.70
   4  -8  -6  157.28    7.20
   4   8  -6  149.59    9.10
  -4   8   6  152.98    8.20
  -2  -8   6  409.56   18.50
   2  -8  -6  433.46   18.10
  -2   8   6  421.86   19.10
   2   8  -6  427.16   20.40
   0  -8   6  621.84   27.50
   0  -8  -6  669.83   29.70
   0  -8  -6  636.44   27.00
   0   8   6  622.34   27.90
   0   8  -6  673.73   29.40
   2  -8   6  568.34   22.70
  -2  -8  -6  506.35   22.10
  -2  -8  -6  506.85   24.60
   2   8   6  462.15   22.80
  -2   8  -6  571.74   24.50
  -4  -8  -6  419.86   18.00
  -4  -8  -6  399.96   20.40
  -4  -8  -6  378.56   18.20
  -4  -8  -6  372.76   18.00
   4  -8   6  449.86   18.60
  -4   8  -6  502.45   20.50
   6  -8   6  465.85   19.10
  -6  -8  -6  377.16   18.60
  -6  -8  -6  374.56   18.70
  -6  -8  -6  389.66   18.40
  -6  -8  -6  401.46   20.90
  -6   8  -6  493.65   20.70
  -6   8  -6  502.05   18.20
   8  -8   6  423.46   17.30
  -8  -8  -6  345.37   18.90
  -8  -8  -6  355.96   16.50
  -8  -8  -6  341.37   16.70
  -8  -8  -6  338.47   16.70
  -8   8  -6  421.76   17.40
  -8   8  -6  438.86   16.40
 -10  -8  -6  392.06   20.30
 -10  -8  -6  381.26   18.20
 -10  -8  -6  370.96   18.10
 -10  -8  -6  389.06   17.90
  10  -8   6  437.06   18.60
 -10   8  -6  473.55   17.80
 -10   8  -6  474.25   19.00
 -12  -8  -6  199.38   10.40
  12  -8   6  229.78   10.90
 -12  -8  -6  224.98   10.70
 -12  -8  -6  231.28   12.70
 -12  -8  -6  227.78   10.40
 -12   8  -6  253.27   11.30
 -12   8  -6  254.47   10.30
  14  -8   6   95.89    5.50
 -14  -8  -6   99.69    5.40
 -14  -8  -6  109.59    7.10
 -14   8  -6  110.59    6.00
 -14   8  -6  100.29    5.00
 -16  -8  -6  146.19    7.00
  16  -8   6  143.09    7.20
 -16  -8  -6  148.69    8.40
 -16   8  -6  141.39    7.50
 -16   8  -6  146.09    6.60
 -18  -8  -6  202.88   10.40
 -18  -8  -6  214.08    9.30
  18  -8   6  203.38    9.30
 -18   8  -6  199.88    8.80
 -18   8  -6  206.28    9.70
 -20   8  -6  207.38    9.30
 -21  -9   6   43.80    2.60
 -21  -9   6   44.60    2.50
 -21   9   6   39.40    2.60
 -19  -9   6   73.29    4.00
 -19  -9   6   73.59    3.70
 -19   9   6   69.19    4.20
  19   9  -6   71.59    4.70
 -17  -9   6   12.00    1.60
 -17  -9   6   14.50    1.50
  17   9  -6   11.70    2.20
 -17   9   6   15.30    2.10
 -15  -9   6   16.80    1.80
 -15  -9   6   14.40    1.60
  15  -9  -6   20.00    1.60
  15   9  -6   14.50    2.60
 -15   9   6   15.30    2.20
 -13  -9   6   22.80    2.50
 -13  -9   6   24.90    1.90
  13  -9  -6   25.40    1.90
  13   9  -6   25.20    3.30
 -13   9   6   25.80    2.60
  11  -9  -6   22.30    1.80
 -11  -9   6   22.60    1.80
  11   9  -6   24.30    3.30
 -11   9   6   22.00    2.50
   9  -9  -6  189.08    8.70
  -9  -9   6  183.68    8.60
   9   9  -6  195.58   10.90
  -9   9   6  189.28    9.70
   7  -9  -6  192.58    8.80
  -7  -9   6  190.88    8.70
   7   9  -6  200.38   11.10
  -7   9   6  181.98    9.70
   5  -9  -6   93.59    4.80
  -5  -9   6   90.99    4.60
   5   9  -6   97.99    6.90
  -5   9   6   85.09    5.50
   3  -9  -6   57.39    3.30
  -3   9   6   53.59    4.00
   3   9  -6   57.69    5.10
   1  -9  -6   78.39    4.20
  -1  -9   6   76.19    4.60
   1   9  -6   73.49    5.80
  -1   9   6   71.99    4.80
  -1  -9  -6    4.20    2.00
  -1  -9  -6    4.00    1.00
   1  -9   6    4.90    1.30
   1   9   6    7.30    1.70
  -1   9  -6    6.00    2.00
   3  -9   6   68.99    4.30
  -3  -9  -6   68.89    4.00
  -3  -9  -6   69.59    5.80
  -3   9  -6   71.29    5.50
  -5  -9  -6  184.38   11.30
  -5  -9  -6  180.98    9.10
   5  -9   6  217.08    9.70
  -5   9  -6  211.68   10.80
   7  -9   6   61.99    3.70
  -7  -9  -6   53.29    3.30
  -7  -9  -6   47.70    3.30
  -7  -9  -6   50.99    5.00
  -9  -9  -6    1.80    0.80
   9  -9   6    2.40    1.00
  -9  -9  -6    5.00    1.80
  -9  -9  -6    4.10    1.00
 -11  -9  -6  115.59    6.20
  11  -9   6  133.09    6.50
 -11  -9  -6  120.19    7.80
 -11  -9  -6  115.49    6.00
 -11   9  -6  146.49    6.80
 -13  -9  -6   41.40    3.90
 -13  -9  -6   38.50    2.70
  13  -9   6   39.70    2.80
 -13  -9  -6   40.80    2.50
 -13   9  -6   45.60    3.10
 -15  -9  -6    6.50    1.70
  15  -9   6    4.50    0.90
 -15  -9  -6    5.70    1.00
 -15   9  -6    6.70    1.30
 -18  10   6   34.30    2.30
 -16 -10   6   98.89    4.50
  16  10  -6   85.59    5.40
 -16  10   6   98.49    5.00
  14 -10  -6   10.60    1.10
 -14 -10   6    8.30    1.10
  14  10  -6    8.40    1.80
 -14  10   6    8.90    1.50
  12 -10  -6   49.20    2.60
 -12 -10   6   42.70    2.50
 -12  10   6   41.30    3.10
  12  10  -6   38.60    3.70
 -10 -10   6  122.09    6.10
  10 -10  -6  141.09    6.20
 -10  10   6  131.49    6.90
  10  10  -6  131.59    7.90
   8 -10  -6   42.20    2.60
  -8 -10   6   39.90    2.50
   8  10  -6   41.80    3.90
  -8  10   6   42.40    3.20
  -6 -10   6  137.39    6.60
   6 -10  -6  141.09    6.70
   6  10  -6  144.69    8.50
  -6  10   6  148.59    7.50
   4 -10  -6   98.49    4.90
   4  10  -6   96.89    6.50
  -4  10   6   91.89    5.40
   2 -10  -6   98.99    4.70
   2  10  -6   85.49    6.10
  -2  10   6   87.09    5.20
   0 -10  -6   72.49    3.80
   0  10  -6   61.49    4.90
   2 -10   6  145.49    7.10
  -2 -10  -6  148.59    6.80
  -2  10  -6  134.49    8.00
  -4 -10  -6   73.79    4.00
   4 -10   6   80.99    4.40
   4  10   6   66.99    5.00
  -6 -10  -6  108.89    5.70
   6 -10   6  136.69    6.20
   6  10   6  111.69    7.00
   8 -10   6  108.59    5.00
  -8 -10  -6   83.19    4.50
   8  10   6   83.89    5.80
 -10 -10  -6   60.59    3.60
  10 -10   6   80.09    3.90
 -10 -10  -6   65.19    3.40
  10  10   6   62.09    4.60
  12 -10   6  105.89    5.20
   9  11  -6   30.40    4.00
  -9  11   6   33.20    2.30
   7 -11  -6  186.28    7.90
  -7  11   6  173.28    8.20
   7  11  -6  169.58    9.00
   5 -11  -6   27.60    1.90
  -5  11   6   29.60    3.20
   5  11  -6   29.10    2.80
   3 -11  -6   69.69    3.50
   3  11  -6   65.49    4.50
   1 -11  -6  170.28    7.20
   1  11  -6  144.89    8.20
  -1 -11  -6   67.59    3.50
  -3 -11  -6  104.69    5.00
 -32   0   7    1.10    0.70
 -30   0   7    0.70    0.70
 -28   0   7    0.20    0.50
 -28   0   7    0.40    0.40
 -28   0   7    0.60    0.80
 -26   0   7    1.10    0.90
 -26   0   7   -0.10    0.60
 -26   0   7    0.50    0.40
 -24   0   7    4.00    1.00
 -24   0   7    0.50    0.40
 -24   0   7    0.20    0.70
 -22   0   7    0.10    0.70
 -22   0   7    1.90    0.50
 -22   0   7    1.10    0.70
 -20   0   7   -0.10    0.30
 -20   0   7    0.00    0.60
 -20   0   7    0.40    0.60
 -20   0   7    0.20    0.60
  20   0  -7   -0.10    0.60
  18   0  -7    0.20    0.90
 -18   0   7   -0.10    0.60
  18   0  -7    0.80    0.60
 -18   0   7    2.70    1.10
 -18   0   7    0.50    0.40
 -18   0   7   -0.30    0.60
  18   0  -7    0.80    0.60
 -16   0   7    3.00    1.10
 -16   0   7    2.10    0.40
 -16   0   7   -0.10    0.50
  16   0  -7    0.10    0.50
  16   0  -7    0.80    0.70
  16   0  -7    0.40    0.90
 -16   0   7   -0.10    0.60
 -14   0   7    1.80    0.40
 -14   0   7    0.90    0.70
  14   0  -7    1.10    0.60
  14   0  -7    0.50    0.60
 -14   0   7    0.40    0.60
  14   0  -7    0.80    0.90
 -14   0   7    0.70    0.50
 -12   0   7    0.40    0.60
  12   0  -7    1.00    0.90
 -12   0   7    0.90    0.70
 -12   0   7    1.30    0.50
  12   0  -7    0.90    0.50
  12   0  -7    0.80    0.50
 -10   0   7    0.40    0.40
  10   0  -7    0.30    0.40
 -10   0   7    0.50    0.60
  10   0  -7    0.40    0.70
 -10   0   7    1.10    0.70
  10   0  -7    0.00    0.50
  -8   0   7    0.90    0.60
  -8   0   7    1.00    0.40
   8   0  -7    1.80    0.90
  -8   0   7    0.40    0.60
   8   0  -7    0.80    0.50
   8   0  -7    1.10    0.50
   8   0  -7    1.50    0.80
  -6   0   7    1.00    0.60
  -6   0   7    1.50    0.50
  -6   0   7    0.60    0.70
   6   0  -7    1.60    1.00
   6   0  -7    1.30    0.70
   6   0  -7    1.20    0.60
   6   0  -7    1.40    0.60
  -4   0   7    0.50    0.30
  -4   0   7    0.50    0.40
   4   0  -7    0.80    0.50
   4   0  -7    1.20    0.60
  -4   0   7    0.60    0.70
   4   0  -7    0.70    0.80
   4   0  -7    1.80    0.50
   2   0  -7    0.50    0.30
   2   0  -7    0.50    0.40
  -2   0   7    0.50    0.70
   2   0  -7    0.30    0.40
  -2   0   7    0.30    0.30
  -2   0   7    1.10    0.40
   2   0  -7    4.60    1.20
   0   0  -7    0.80    0.70
   0   0   7    0.50    0.30
   0   0  -7    0.50    0.30
   0   0  -7    0.70    0.30
   0   0   7    1.50    0.80
   0   0   7    0.90    0.40
  -2   0  -7    0.90    0.70
   2   0   7    0.30    0.30
   2   0   7    1.30    0.50
  -2   0  -7    2.10    1.00
  -2   0  -7    2.60    0.40
  -4   0  -7    0.60    0.30
  -4   0  -7    0.40    0.60
   6   0   7    0.60    0.40
  -6   0  -7    0.50    0.30
  -6   0  -7    0.50    0.60
   6   0   7    1.10    0.50
   8   0   7    1.50    0.60
  -8   0  -7    2.40    1.00
  10   0   7    0.40    0.50
 -10   0  -7    0.40    0.60
  12   0   7    0.70    0.60
 -12   0  -7    0.40    0.70
  14   0   7    0.50    0.60
 -14   0  -7    0.80    0.90
 -14   0  -7    0.00    1.00
  16   0   7    1.40    0.80
 -16   0  -7    1.00    1.00
 -16   0  -7   -0.20    0.90
 -18   0  -7    1.90    1.30
 -20   0  -7    1.40    1.30
 -22   0  -7    0.70    1.10
 -24   0  -7   -0.50    1.00
 -33   1   7  224.58   10.10
 -31  -1   7   69.39    4.00
 -31   1   7   65.99    4.00
 -29  -1   7  200.68    9.30
 -29  -1   7  206.58   10.00
 -29   1   7  214.78   10.10
 -29   1   7  210.68    9.10
 -27  -1   7  470.45   20.80
 -27  -1   7  465.05   20.00
 -27   1   7  503.55   21.00
 -27   1   7  458.05   20.00
 -27   1   7  466.15   19.80
 -25  -1   7  212.38    9.70
 -25  -1   7  215.48   10.40
 -25   1   7  222.78   10.50
 -25   1   7  218.68    9.70
 -25   1   7  209.68    9.40
 -23  -1   7   45.10    2.80
 -23  -1   7   42.70    3.20
 -23   1   7   41.00    3.70
 -23   1   7   46.70    3.30
 -23   1   7   41.60    2.70
 -23   1   7   46.40    2.50
 -21  -1   7  371.76   16.20
  21   1  -7  365.06   16.90
 -21   1   7  376.56   16.20
 -21   1   7  388.56   17.20
 -21   1   7  377.86   16.90
 -21   1   7  380.86   15.80
 -19  -1   7  567.94   25.60
  19  -1  -7  550.74   24.50
  19  -1  -7  538.35   25.70
 -19  -1   7  588.34   25.20
  19  -1  -7  586.54   26.70
  19   1  -7  505.95   24.10
 -19   1   7  582.34   24.40
  19   1  -7  580.94   24.50
  19   1  -7  580.44   26.20
 -19   1   7  580.74   23.40
 -19   1   7  582.84   25.70
  17  -1  -7  177.78    9.70
 -17  -1   7  173.78    7.50
 -17  -1   7  176.28    9.20
  17  -1  -7  177.08   10.10
  17  -1  -7  176.68    8.60
 -17  -1   7  179.48    9.40
  17  -1  -7  179.68    8.50
  17   1  -7  167.98    8.30
  17   1  -7  182.88    8.50
 -17   1   7  183.08    7.70
 -17   1   7  180.48    9.60
 -17   1   7  174.18    9.50
 -17   1   7  182.48    8.50
  17   1  -7  172.48    9.70
  15  -1  -7  201.38   10.30
 -15  -1   7  198.88   10.10
 -15  -1   7  198.38   10.00
  15  -1  -7  192.88   10.50
 -15  -1   7  188.88    8.30
  15  -1  -7  202.98    9.30
  15  -1  -7  197.88    9.20
 -15  -1   7  192.18    8.90
 -15   1   7  211.78   10.50
 -15   1   7  209.38    9.20
  15   1  -7  195.68    9.20
 -15   1   7  199.18   10.10
 -15   1   7  198.28    8.50
  15   1  -7  208.78    9.30
  15   1  -7  194.18   10.30
  13  -1  -7   78.69    5.10
 -13  -1   7   76.29    3.90
 -13  -1   7   86.59    5.20
  13  -1  -7   82.19    4.30
  13  -1  -7   85.59    4.40
 -13  -1   7   82.09    4.80
 -13  -1   7   76.79    3.60
 -13   1   7   81.99    4.90
  13   1  -7   76.69    5.00
  13   1  -7   82.99    4.30
 -13   1   7   80.79    4.20
  13   1  -7   80.59    4.30
 -13   1   7   76.49    3.70
 -13   1   7   84.49    5.20
  11  -1  -7 1533.25   67.79
 -11  -1   7 1664.13   67.69
  11  -1  -7 1719.03   67.29
  11  -1  -7 1637.64   67.09
 -11  -1   7 1687.13   68.09
 -11  -1   7 1574.84   66.59
 -11  -1   7 1675.73   67.39
 -11   1   7 1624.74   66.89
  11   1  -7 1616.54   67.09
 -11   1   7 1564.54   66.49
 -11   1   7 1636.04   67.69
  11   1  -7 1697.83   66.99
  11   1  -7 1639.44   67.79
 -11   1   7 1706.13   68.39
   9  -1  -7  448.26   18.90
  -9  -1   7  450.45   19.90
   9  -1  -7  435.06   19.50
  -9  -1   7  442.96   19.30
  -9  -1   7  455.35   19.10
  -9  -1   7  442.56   18.60
   9  -1  -7  443.96   19.10
  -9   1   7  440.36   18.80
   9   1  -7  464.25   19.20
  -9   1   7  445.06   19.30
   9   1  -7  450.35   18.90
  -9   1   7  462.35   20.20
   7  -1  -7    9.10    1.10
  -7  -1   7   14.10    0.90
   7  -1  -7    8.10    1.50
  -7  -1   7    8.30    1.10
   7  -1  -7   10.20    1.40
   7  -1  -7    6.40    0.90
  -7  -1   7    9.40    1.10
   7   1  -7   18.70    1.30
  -7   1   7    9.30    1.60
   7   1  -7   10.60    1.70
   7   1  -7    7.70    1.10
  -7   1   7    8.10    0.90
  -5  -1   7   13.40    1.80
   5  -1  -7   15.00    1.30
  -5  -1   7   16.10    1.40
   5  -1  -7   16.50    1.40
  -5  -1   7   13.30    1.00
  -5  -1   7   16.10    1.20
   5  -1  -7   13.70    1.90
   5  -1  -7   13.50    1.30
  -5   1   7   13.60    1.10
  -5   1   7   16.40    1.90
  -5   1   7   12.40    1.20
   5   1  -7   13.30    1.30
   5   1  -7   16.40    1.20
   5   1  -7   13.50    1.90
  -3  -1   7 1796.72   68.79
   3  -1  -7 1475.35   69.19
  -3  -1   7 1726.13   69.19
  -3  -1   7 1639.84   70.09
   3  -1  -7 1684.43   68.89
  -3  -1   7 1714.13   68.79
   3  -1  -7 1713.43   68.89
  -3   1   7 1701.83   68.79
  -3   1   7 1718.23   68.89
   3   1  -7 1739.73   70.19
   3   1  -7 1705.23   69.19
   3   1  -7 1721.73   68.89
  -3   1   7 1731.93   70.19
   1  -1  -7  122.89    5.40
   1  -1  -7  129.59    7.20
   1  -1  -7  130.69    5.80
   1  -1  -7  133.49    5.70
  -1  -1   7  133.59    6.00
  -1  -1   7  127.79    7.00
  -1  -1   7  130.29    5.80
  -1  -1   7  126.39    5.50
   1  -1  -7  132.39    5.90
  -1   1   7  124.09    6.70
   1   1  -7  125.09    5.80
  -1   1   7  130.59    5.50
  -1   1   7  128.29    5.80
   1   1  -7  130.49    6.90
   1   1  -7  147.09    6.10
   1  -1   7  526.05   24.70
   1  -1   7  617.54   25.90
  -1  -1  -7  633.84   26.20
  -1  -1  -7  528.25   25.60
  -1  -1  -7  618.04   24.50
   1  -1   7  623.54   24.60
  -1  -1  -7  562.94   24.30
   1   1   7  610.94   24.60
  -1   1  -7  595.64   24.30
  -1   1  -7  592.54   25.70
  -1   1  -7  644.64   24.70
   3  -1   7 1457.15   57.59
  -3  -1  -7 1401.56   57.19
  -3  -1  -7 1435.36   58.99
   3  -1   7 1444.76   57.79
  -3  -1  -7 1425.06   57.39
  -3   1  -7 1335.97   57.19
   3   1   7 1386.36   57.29
   3   1   7 1403.56   57.59
  -3   1  -7 1434.56   58.69
  -5  -1  -7  295.07   13.20
  -5  -1  -7  274.47   11.70
   5  -1   7  273.47   11.90
   5  -1   7  264.37   12.10
  -5   1  -7  274.97   12.90
   5   1   7  274.97   11.90
   7  -1   7  231.68    9.90
   7  -1   7  213.38   10.10
  -7  -1  -7  240.98   11.00
  -7   1  -7  201.68    9.20
   7   1   7  229.58    9.80
  -7   1  -7  217.08   10.70
  -9  -1  -7   25.30    1.70
  -9  -1  -7   29.90    2.70
   9  -1   7   29.60    2.10
   9  -1   7   25.10    2.20
  -9   1  -7   22.80    2.40
  -9   1  -7   26.00    1.40
   9   1   7   25.90    1.90
 -11  -1  -7  203.48   10.10
  11  -1   7  197.78    9.20
  11   1   7  203.78    9.20
 -11   1  -7  191.58    8.30
 -11   1  -7  185.18    9.90
  13  -1   7  309.97   14.10
 -13  -1  -7  316.47   14.90
  13   1   7  316.57   14.10
 -13   1  -7  314.67   15.00
 -13   1  -7  303.67   13.00
 -15  -1  -7  174.48   10.50
 -15  -1  -7  169.08    9.40
  15  -1   7  183.38    8.90
 -15   1  -7  174.88    9.30
  15   1   7  177.08    8.80
 -15   1  -7  183.08    7.70
 -17  -1  -7  184.18    9.90
 -17  -1  -7  182.68    9.80
 -17   1  -7  183.48    9.80
 -17   1  -7  184.18    8.00
 -19  -1  -7  284.47   13.80
 -19   1  -7  272.67   13.70
 -19   1  -7  272.87   11.80
 -21  -1  -7  410.26   19.10
 -21   1  -7  420.56   19.20
 -21   1  -7  397.76   17.10
 -23   1  -7   65.49    4.80
 -25   1  -7  196.18    9.90
 -32   2   7   17.80    1.80
 -30  -2   7   10.90    1.20
 -30  -2   7    1.90    1.40
 -30   2   7    9.50    1.60
 -28  -2   7    8.10    1.20
 -28  -2   7   10.40    1.60
 -28   2   7    8.70    1.70
 -28   2   7    9.40    1.10
 -26  -2   7   14.90    2.10
 -26  -2   7   15.30    1.70
 -26   2   7   14.90    1.40
 -26   2   7   13.50    1.60
 -26   2   7   14.80    2.10
 -24  -2   7  189.78    9.00
 -24  -2   7  198.18    9.50
 -24   2   7  201.78    8.80
 -24   2   7  189.38    9.00
 -24   2   7  196.18    9.80
 -22  -2   7   65.29    4.00
 -22  -2   7   62.49    3.60
  22   2  -7   65.29    4.30
 -22   2   7   66.19    4.40
 -22   2   7   64.79    3.40
 -22   2   7   64.79    3.60
 -22   2   7   61.89    4.20
 -20  -2   7   77.39    4.20
 -20   2   7   83.59    4.80
 -20   2   7   77.19    4.20
  20   2  -7   81.79    4.80
 -20   2   7   79.59    4.00
 -18  -2   7    5.70    0.70
  18  -2  -7    4.50    1.70
  18  -2  -7    5.70    1.60
 -18  -2   7    4.90    1.40
  18  -2  -7    4.10    1.20
 -18  -2   7    5.70    1.60
 -18   2   7    5.10    0.80
 -18   2   7    6.70    1.30
 -18   2   7    6.70    1.80
  18   2  -7    4.20    1.20
  18   2  -7    3.80    1.50
  18   2  -7    5.90    1.20
 -16  -2   7  149.99    8.10
  16  -2  -7  148.09    7.50
 -16  -2   7  142.49    6.30
  16  -2  -7  143.39    8.20
 -16  -2   7  139.89    7.70
  16  -2  -7  147.49    8.60
 -16  -2   7  147.89    8.10
 -16   2   7  144.19    8.50
  16   2  -7  147.79    8.30
 -16   2   7  149.99    6.60
  16   2  -7  143.09    7.30
 -16   2   7  148.39    7.20
  16   2  -7  147.39    7.20
 -14  -2   7  317.77   13.50
 -14  -2   7  334.77   14.90
 -14  -2   7  316.97   15.30
  14  -2  -7  325.27   14.70
  14  -2  -7  334.27   15.40
 -14  -2   7  325.57   15.10
  14  -2  -7  335.37   14.30
  14  -2  -7  329.27   15.70
 -14   2   7  319.57   13.80
  14   2  -7  327.67   14.60
 -14   2   7  320.67   15.80
 -14   2   7  322.07   14.30
  14   2  -7  345.57   14.40
  12  -2  -7   58.59    4.20
 -12  -2   7   60.39    3.90
 -12  -2   7   61.39    4.20
  12  -2  -7   60.89    3.70
  12  -2  -7   57.19    3.30
  12  -2  -7   58.99    4.00
 -12  -2   7   58.09    2.80
 -12  -2   7   58.19    3.60
  12   2  -7   61.89    3.40
 -12   2   7   57.29    4.40
 -12   2   7   63.29    3.30
  12   2  -7   59.79    3.60
 -12   2   7   60.19    3.00
 -10  -2   7  141.39    7.00
  10  -2  -7  141.79    7.10
  10  -2  -7  135.19    6.40
  10  -2  -7  135.39    7.20
 -10  -2   7  129.09    5.90
 -10  -2   7  134.19    7.30
 -10  -2   7  134.29    6.70
  10  -2  -7  143.79    6.90
 -10   2   7  134.79    6.10
  10   2  -7  139.79    6.40
 -10   2   7  137.59    6.40
  10   2  -7  137.69    6.80
 -10   2   7  142.29    7.80
  -8  -2   7  165.48    8.70
   8  -2  -7  169.58    8.20
   8  -2  -7  172.18    8.30
  -8  -2   7  181.08    7.90
  -8  -2   7  173.38    8.30
   8  -2  -7  175.48    8.10
  -8  -2   7  167.78    7.30
   8  -2  -7  165.38    7.60
  -8   2   7  169.78    9.00
   8   2  -7  170.28    8.10
   8   2  -7  175.08    7.70
  -8   2   7  169.28    7.60
  -6  -2   7  299.37   12.30
   6  -2  -7  293.77   12.50
   6  -2  -7  278.17   13.80
  -6  -2   7  296.77   13.00
   6  -2  -7  299.97   12.90
   6  -2  -7  291.27   12.80
  -6  -2   7  305.67   12.70
   6  -2  -7  301.57   13.00
  -6  -2   7  300.47   13.80
   6   2  -7  262.67   13.70
  -6   2   7  299.47   14.00
  -6   2   7  302.47   12.50
   6   2  -7  288.77   13.00
   6   2  -7  294.27   12.50
  -4  -2   7  163.48    8.30
  -4  -2   7  159.18    6.80
  -4  -2   7  167.38    7.10
   4  -2  -7  152.28    8.40
  -4  -2   7  162.58    7.50
   4  -2  -7  150.68    7.00
   4  -2  -7  161.38    7.30
   4  -2  -7  160.98    7.00
   4   2  -7  158.88    7.40
   4   2  -7  152.98    7.00
  -4   2   7  165.68    7.10
  -4   2   7  149.99    8.20
   4   2  -7  163.38    8.30
  -2  -2   7  944.51   36.60
   2  -2  -7  920.31   36.70
  -2  -2   7  932.21   38.30
   2  -2  -7  881.71   37.10
   2  -2  -7  904.21   36.80
   2  -2  -7  890.71   38.30
  -2  -2   7  920.11   37.20
  -2  -2   7  861.61   36.60
   2  -2  -7  878.61   36.30
  -2   2   7  898.91   36.80
   2   2  -7  980.70   38.20
  -2   2   7  831.92   37.90
   2   2  -7  890.61   36.70
   2   2  -7  834.22   37.10
   0  -2   7  534.25   23.90
   0  -2  -7  556.04   25.10
   0  -2  -7  583.24   23.60
   0  -2   7  576.64   25.10
   0  -2   7  576.74   23.30
   0  -2  -7  545.95   23.60
   0  -2   7  572.94   23.50
   0   2  -7  611.94   25.00
   0   2   7  575.84   23.60
   0   2  -7  572.54   23.50
   0   2  -7  574.84   23.90
   2  -2   7   21.10    1.50
  -2  -2  -7   22.70    2.40
  -2  -2  -7   21.90    1.40
   2  -2   7   21.30    1.70
  -2  -2  -7   20.70    1.40
  -2   2  -7   23.00    2.30
   2   2   7   24.80    1.60
   4  -2   7  566.74   23.20
  -4  -2  -7  535.75   23.00
  -4  -2  -7  596.44   24.80
   4  -2   7  542.95   23.60
  -4  -2  -7  579.94   23.10
   4   2   7  559.54   23.10
  -4   2  -7  526.75   22.80
  -4   2  -7  542.35   24.40
   6  -2   7  104.99    5.10
   6  -2   7  100.29    5.40
  -6  -2  -7  107.59    6.30
  -6  -2  -7  103.49    4.90
  -6  -2  -7  104.09    4.50
  -6   2  -7   98.39    4.60
   6   2   7  109.09    5.00
  -6   2  -7   94.79    6.00
   8  -2   7  400.96   17.40
  -8  -2  -7  418.96   17.20
  -8  -2  -7  423.36   18.70
   8  -2   7  395.96   17.90
   8   2   7  421.86   17.40
  -8   2  -7  378.96   16.80
  -8   2  -7  400.86   18.70
 -10  -2  -7  342.67   16.20
  10  -2   7  353.46   16.10
  10  -2   7  360.16   15.50
 -10  -2  -7  358.26   15.10
 -10   2  -7  345.47   14.70
 -10   2  -7  350.26   16.80
  10   2   7  355.86   15.30
  12  -2   7  120.19    6.20
 -12  -2  -7  115.49    6.40
 -12  -2  -7  121.19    6.60
  12  -2   7  113.99    6.60
 -12   2  -7  111.69    7.00
  12   2   7  112.89    5.90
 -12   2  -7  118.19    5.30
 -14  -2  -7  107.29    6.50
  14  -2   7  105.39    6.00
 -14   2  -7  100.89    7.10
 -14   2  -7  113.09    5.00
 -16  -2  -7   27.50    3.10
 -16  -2  -7   29.70    3.30
 -16   2  -7   28.80    3.00
 -16   2  -7   28.30    1.80
 -18  -2  -7   75.19    5.30
 -18  -2  -7   78.59    5.60
 -18   2  -7   80.79    4.00
 -18   2  -7   74.69    5.30
 -20   2  -7   32.00    3.30
 -20   2  -7   31.70    2.10
 -22   2  -7   54.49    3.00
 -22   2  -7   55.69    4.40
 -24   2  -7  184.18    9.60
 -26   2  -7  106.69    5.90
 -33   3   7   61.29    3.40
 -31   3   7   34.40    2.60
 -29  -3   7   14.10    1.50
 -29   3   7   20.90    2.10
 -27  -3   7   57.99    3.40
 -27   3   7   56.89    3.30
 -27   3   7   59.19    4.00
 -25  -3   7   29.60    2.60
 -25  -3   7   29.20    2.20
 -25   3   7   28.20    2.10
 -25   3   7   30.00    2.80
 -25   3   7   28.20    2.20
 -23  -3   7  174.58    8.30
 -23  -3   7  173.08    8.80
 -23  -3   7  180.58    7.90
 -23  -3   7  174.48    8.60
 -23   3   7  172.48    8.30
 -23   3   7  181.88    9.20
 -23   3   7  194.68    8.30
 -21  -3   7   54.49    3.40
 -21  -3   7   50.19    3.10
 -21  -3   7   50.19    2.70
 -21  -3   7   48.40    3.40
 -21   3   7   52.29    3.70
 -21   3   7   54.49    3.10
  21   3  -7   46.00    3.60
 -21   3   7   49.80    3.90
 -21   3   7   53.19    3.00
 -19  -3   7   74.39    3.90
 -19  -3   7   72.09    3.40
 -19   3   7   74.49    3.80
 -19   3   7   68.99    3.80
  19   3  -7   68.99    4.40
 -19   3   7   62.39    4.30
  17  -3  -7  174.78   10.10
  17  -3  -7  167.98    9.50
 -17  -3   7  178.68    7.60
  17  -3  -7  164.98    9.00
 -17  -3   7  177.88    9.60
 -17  -3   7  175.88    9.60
 -17  -3   7  171.98    9.20
 -17   3   7  188.18   10.70
  17   3  -7  172.78    9.00
 -17   3   7  172.98    7.90
  17   3  -7  178.98    8.60
 -17   3   7  181.28    8.60
  15  -3  -7   12.40    2.10
  15  -3  -7   10.10    2.10
 -15  -3   7   11.70    0.90
 -15  -3   7    9.70    1.80
  15  -3  -7    9.30    1.60
 -15  -3   7    9.60    1.90
 -15  -3   7   11.10    1.70
 -15   3   7    9.60    2.10
  15   3  -7    9.30    1.40
 -15   3   7   10.20    1.50
 -15   3   7   11.40    1.20
  15   3  -7   10.80    1.60
  13  -3  -7  114.39    6.80
 -13  -3   7  113.49    6.10
  13  -3  -7  111.89    6.20
 -13  -3   7  110.09    6.40
 -13  -3   7  105.29    5.00
  13  -3  -7  113.29    6.50
 -13  -3   7  111.59    6.70
  13   3  -7  113.99    5.70
 -13   3   7  122.59    7.50
 -13   3   7  117.69    5.40
 -13   3   7  116.49    5.70
  13   3  -7  116.79    6.20
 -11  -3   7  356.76   16.20
 -11  -3   7  353.26   16.60
  11  -3  -7  360.36   16.00
 -11  -3   7  357.66   15.70
  11  -3  -7  350.66   16.30
  11  -3  -7  349.07   15.10
 -11  -3   7  340.67   14.70
  11  -3  -7  352.86   16.10
  11   3  -7  363.56   15.40
 -11   3   7  355.16   15.30
 -11   3   7  362.36   17.30
 -11   3   7  356.26   15.00
  11   3  -7  346.07   15.80
   9  -3  -7   70.49    4.20
  -9  -3   7   69.09    3.90
  -9  -3   7   71.59    4.30
   9  -3  -7   65.79    3.50
  -9  -3   7   63.29    3.20
   9  -3  -7   61.69    4.00
   9  -3  -7   67.89    4.10
  -9  -3   7   72.89    4.70
   9   3  -7   69.79    3.70
  -9   3   7   71.39    3.40
   9   3  -7   68.29    4.00
  -9   3   7   67.59    3.60
  -9   3   7   66.39    5.00
  -7  -3   7   90.19    4.50
   7  -3  -7   88.49    4.80
  -7  -3   7   84.49    5.50
   7  -3  -7   87.19    4.90
  -7  -3   7   86.39    4.90
   7  -3  -7   85.89    4.70
  -7  -3   7   85.19    4.00
   7  -3  -7   89.69    4.30
  -7   3   7   87.99    5.80
   7   3  -7   90.19    4.40
  -7   3   7   92.59    4.40
   7   3  -7   87.79    4.80
   5  -3  -7  146.89    7.10
   5  -3  -7  156.98    8.70
   5  -3  -7  152.58    7.30
  -5  -3   7  160.28    7.10
   5  -3  -7  154.58    6.90
  -5  -3   7  156.48    7.60
  -5  -3   7  153.08    8.30
   5  -3  -7  152.18    7.50
   5   3  -7  151.08    7.40
  -5   3   7  150.08    8.50
  -5   3   7  154.78    7.00
   5   3  -7  159.18    6.90
   3  -3  -7  281.57   12.40
  -3  -3   7  282.87   12.10
   3  -3  -7  280.97   12.00
  -3  -3   7  277.87   11.80
  -3  -3   7  292.07   12.80
  -3  -3   7  283.87   13.60
   3   3  -7  285.87   12.60
   3   3  -7  287.37   12.00
  -3   3   7  284.87   12.10
   3   3  -7  258.97   13.40
   1  -3  -7   30.60    1.90
  -1  -3   7   31.60    1.80
  -1  -3   7   28.50    1.70
  -1  -3   7   31.20    2.30
   1  -3  -7   30.40    3.00
   1  -3  -7   29.00    1.80
   1  -3  -7   30.70    2.00
  -1  -3   7   26.20    2.80
   1   3  -7   30.50    2.90
   1   3  -7   27.40    2.20
  -1   3   7   28.20    1.80
   1   3  -7   28.60    1.70
  -1  -3  -7    6.00    0.80
  -1  -3  -7    7.90    1.00
   1  -3   7    6.10    0.80
  -1  -3  -7    5.70    0.90
   1  -3   7    6.70    1.30
  -1  -3  -7    5.10    1.50
   1   3   7    5.60    0.80
  -1   3  -7    4.60    1.40
  -3  -3  -7  385.66   17.60
  -3  -3  -7  373.16   15.90
   3  -3   7  370.56   15.90
  -3  -3  -7  377.66   16.10
   3  -3   7  340.97   16.40
  -3  -3  -7  366.26   15.70
  -3   3  -7  362.66   15.70
  -3   3  -7  433.16   17.80
   3   3   7  365.76   15.80
   5  -3   7    4.70    1.10
  -5  -3  -7    6.80    1.50
  -5  -3  -7    7.40    0.90
  -5  -3  -7    6.70    1.00
  -5  -3  -7    8.00    0.90
   5  -3   7    8.00    1.10
   5   3   7    6.60    1.00
  -5   3  -7    6.40    0.90
  -5   3  -7    6.20    1.60
  -7  -3  -7  457.05   18.10
  -7  -3  -7  405.36   17.60
  -7  -3  -7  436.06   19.50
   7  -3   7  416.36   18.90
   7  -3   7  426.56   18.20
   7   3   7  421.56   18.00
  -7   3  -7  412.76   17.70
  -7   3  -7  414.96   19.80
  -9  -3  -7   59.49    2.90
   9  -3   7   55.69    3.40
   9  -3   7   58.79    4.10
  -9  -3  -7   54.79    4.10
  -9  -3  -7   59.29    3.30
  -9   3  -7   57.99    3.00
  -9   3  -7   57.19    4.70
  11  -3   7  106.59    5.90
 -11  -3  -7  109.09    5.60
  11  -3   7  108.29    6.60
 -11  -3  -7  114.49    6.50
 -11  -3  -7  115.99    9.00
 -11   3  -7  108.39    7.30
 -11   3  -7  119.49    5.30
 -13  -3  -7   10.00    2.10
 -13  -3  -7    9.30    1.40
  13  -3   7   10.80    1.80
 -13   3  -7    9.20    1.90
 -13   3  -7   10.50    1.10
 -15  -3  -7   18.20    1.90
 -15  -3  -7   22.60    2.70
 -15  -3  -7   22.10    3.20
 -15   3  -7   19.70    2.20
 -15   3  -7   18.60    1.50
 -15   3  -7   18.90    2.40
 -17  -3  -7   18.40    2.60
 -17   3  -7   20.80    2.30
 -17   3  -7   19.30    1.60
 -17   3  -7   18.90    2.80
 -19  -3  -7    5.50    1.70
 -19   3  -7    6.90    1.10
 -19   3  -7    6.60    1.80
 -21   3  -7   84.49    5.70
 -21   3  -7   85.29    4.40
 -23   3  -7   54.09    4.10
 -25   3  -7  104.19    5.90
 -32   4   7  119.29    5.80
 -30  -4   7  225.58   10.10
 -30   4   7  242.28   10.80
 -28  -4   7  218.18    9.70
 -28   4   7  217.38   10.50
 -26  -4   7  323.97   14.00
 -26  -4   7  299.97   13.60
 -26  -4   7  324.27   14.30
 -26   4   7  344.97   15.00
 -26   4   7  320.27   14.00
 -24  -4   7  376.56   17.10
  24  -4  -7  393.96   16.80
 -24  -4   7  390.86   16.80
 -24  -4   7  379.16   16.40
 -24   4   7  408.06   17.80
 -24   4   7  384.06   16.80
 -22  -4   7  166.68    8.60
 -22  -4   7  160.18    7.30
 -22  -4   7  158.48    7.70
 -22  -4   7  161.68    8.00
  22  -4  -7  168.48    7.80
 -22   4   7  168.38    7.80
 -22   4   7  155.38    8.40
 -20  -4   7  469.95   20.70
 -20  -4   7  484.25   19.90
 -20  -4   7  472.05   20.30
 -20  -4   7  470.95   20.60
 -20   4   7  461.15   20.30
 -20   4   7  484.45   21.10
 -20   4   7  477.75   20.30
 -20   4   7  477.25   21.10
 -18  -4   7  705.93   29.20
 -18  -4   7  688.23   29.50
 -18  -4   7  718.83   28.80
 -18   4   7  689.13   29.20
 -18   4   7  693.03   29.90
 -18   4   7  707.33   30.00
 -18   4   7  721.33   29.20
  18   4  -7  653.63   29.80
 -16  -4   7  308.17   13.50
 -16  -4   7  318.97   15.90
 -16  -4   7  319.77   13.30
 -16  -4   7  315.37   15.70
  16  -4  -7  303.47   15.00
 -16   4   7  343.87   13.70
 -16   4   7  303.67   14.10
 -16   4   7  309.27   13.60
  16   4  -7  301.97   14.90
 -16   4   7  311.87   16.70
  16   4  -7  290.37   14.00
  14  -4  -7  559.14   24.70
  14  -4  -7  543.65   25.20
 -14  -4   7  556.94   25.40
 -14  -4   7  547.15   24.80
 -14  -4   7  544.65   24.30
 -14  -4   7  557.64   22.90
  14  -4  -7  558.24   24.70
  14   4  -7  550.14   23.70
 -14   4   7  563.04   23.30
 -14   4   7  577.24   26.50
 -14   4   7  554.24   23.70
  14   4  -7  525.85   24.30
 -12  -4   7  522.05   22.90
  12  -4  -7  535.65   23.30
 -12  -4   7  520.25   23.50
 -12  -4   7  516.85   24.10
 -12  -4   7  526.55   21.80
  12  -4  -7  517.65   23.50
  12  -4  -7  532.55   23.40
 -12   4   7  531.65   22.40
  12   4  -7  523.05   23.10
 -12   4   7  540.35   25.00
 -12   4   7  508.45   22.00
  12   4  -7  520.85   22.40
  10  -4  -7  668.73   28.30
  10  -4  -7  622.34   28.30
  10  -4  -7  668.43   27.10
 -10  -4   7  678.73   29.30
 -10  -4   7  633.24   27.80
 -10  -4   7  631.34   26.90
  10  -4  -7  649.54   28.40
 -10  -4   7  683.53   28.60
 -10   4   7  628.04   29.80
  10   4  -7  669.63   27.50
 -10   4   7  647.14   27.10
 -10   4   7  653.43   27.40
  10   4  -7  654.53   28.10
  -8  -4   7  337.47   13.90
   8  -4  -7  324.17   14.00
   8  -4  -7  316.87   14.80
   8  -4  -7  328.37   14.90
  -8  -4   7  330.47   15.20
  -8  -4   7  321.67   15.90
  -8  -4   7  326.17   14.50
   8   4  -7  330.97   14.20
  -8   4   7  327.97   14.20
   8   4  -7  335.37   15.00
  -8   4   7  328.27   14.10
  -6  -4   7  197.58   10.80
  -6  -4   7  216.28   10.10
  -6  -4   7  206.58    9.50
  -6  -4   7  210.28    9.00
   6  -4  -7  196.28    9.60
   6  -4  -7  203.78    9.10
  -6   4   7  206.28    9.20
   6   4  -7  204.48    9.90
   6   4  -7  210.28    9.20
   4  -4  -7  629.04   27.30
  -4  -4   7  601.74   25.60
   4  -4  -7  571.14   25.10
   4  -4  -7  577.64   24.60
  -4  -4   7  577.44   24.50
  -4  -4   7  589.84   26.70
  -4  -4   7  613.14   24.90
   4  -4  -7  575.94   24.50
   4   4  -7  603.04   24.60
   4   4  -7  594.14   25.50
  -4   4   7  570.64   24.60
   2  -4  -7 1522.15   62.39
   2  -4  -7 1521.85   62.89
  -2  -4   7 1540.95   63.49
   2  -4  -7 1514.05   62.39
   2  -4  -7 1526.25   64.99
  -2  -4   7 1629.14   62.69
  -2   4   7 1461.25   62.39
   0  -4   7  917.41   38.10
   0  -4   7  940.61   37.20
   0  -4  -7  879.51   37.10
   0  -4  -7  901.11   37.20
   0  -4  -7  891.61   37.60
   0  -4  -7  912.21   39.60
   0   4   7  868.51   37.10
  -2  -4  -7  627.94   26.30
  -2  -4  -7  638.34   28.20
   2  -4   7  578.54   26.70
   2  -4   7  682.83   25.90
  -2  -4  -7  627.84   25.80
  -2  -4  -7  606.84   25.90
  -2   4  -7  625.74   28.00
  -2   4  -7  581.04   25.70
  -4  -4  -7  694.73   28.70
  -4  -4  -7  685.43   28.90
   4  -4   7  672.03   28.90
  -4  -4  -7  695.43   29.30
  -4  -4  -7  679.03   30.90
   4  -4   7  661.53   29.80
  -4   4  -7  664.13   28.60
  -4   4  -7  798.92   31.50
  -6  -4  -7  387.16   16.90
  -6  -4  -7  394.06   16.70
  -6  -4  -7  413.06   18.90
   6  -4   7  393.96   17.00
   6  -4   7  368.96   17.80
  -6   4  -7  432.16   19.50
  -6   4  -7  369.16   16.60
  -8  -4  -7  393.26   19.00
   8  -4   7  398.46   17.50
   8  -4   7  397.86   18.50
  -8  -4  -7  427.56   17.00
  -8  -4  -7  413.26   17.40
  -8   4  -7  400.46   17.00
  -8   4  -7  375.76   19.60
 -10  -4  -7  446.06   19.90
  10  -4   7  409.16   18.70
 -10  -4  -7  430.56   18.10
 -10  -4  -7  461.25   18.70
 -10   4  -7  431.76   18.20
 -10   4  -7  393.96   20.80
 -12  -4  -7  541.95   23.50
  12  -4   7  542.15   24.10
 -12  -4  -7  577.84   23.30
 -12  -4  -7  570.74   25.30
 -12  -4  -7  568.84   23.90
 -12   4  -7  528.95   24.30
 -12   4  -7  562.94   23.40
 -12   4  -7  551.84   24.20
 -14  -4  -7  346.37   15.00
 -14  -4  -7  352.66   17.00
 -14  -4  -7  341.57   15.40
 -14   4  -7  366.66   15.30
 -14   4  -7  354.56   16.10
 -14   4  -7  348.47   16.40
 -16  -4  -7  478.05   22.30
 -16  -4  -7  495.05   20.70
 -16   4  -7  455.55   21.70
 -16   4  -7  475.65   21.30
 -16   4  -7  491.95   20.50
 -18  -4  -7  517.85   23.80
 -18  -4  -7  550.04   22.30
 -18   4  -7  516.25   22.80
 -18   4  -7  517.15   23.40
 -18   4  -7  492.05   21.90
 -20  -4  -7  219.78   11.60
 -20   4  -7  246.38   11.70
 -20   4  -7  222.78   10.80
 -20   4  -7  217.28   10.10
 -22   4  -7  244.98   12.10
 -24   4  -7  129.89    7.00
 -31   5   7   12.20    1.30
 -29  -5   7   16.40    1.30
 -29   5   7   16.20    1.40
 -29   5   7   13.30    1.60
 -27  -5   7  114.89    5.50
 -27  -5   7  113.79    5.70
 -27   5   7  107.09    6.10
 -25  -5   7  202.48    9.00
 -25  -5   7  195.98    9.30
 -25  -5   7  190.58    8.70
 -25   5   7  193.18    9.00
 -25   5   7  194.88    9.80
  23  -5  -7   32.90    2.40
 -23  -5   7   33.00    2.40
 -23  -5   7   37.10    2.80
 -23  -5   7   31.80    2.10
 -23   5   7   31.70    2.90
 -23   5   7   32.70    3.00
 -23   5   7   34.10    2.50
 -21  -5   7  312.67   13.60
  21  -5  -7  312.97   13.90
 -21  -5   7  302.97   14.20
 -21  -5   7  323.97   14.00
 -21   5   7  319.97   14.80
 -21   5   7  322.07   14.10
 -21   5   7  316.27   14.80
 -19  -5   7   12.90    1.80
 -19  -5   7   11.40    1.20
 -19  -5   7   11.10    1.50
  19  -5  -7   11.20    1.50
 -19   5   7   11.50    2.10
 -19   5   7    8.70    1.40
 -19   5   7   11.90    2.00
 -17  -5   7  123.49    5.60
 -17  -5   7  121.09    5.80
 -17  -5   7  119.49    6.10
  17  -5  -7  123.19    5.90
 -17  -5   7  109.79    7.40
 -17   5   7  111.39    6.40
 -17   5   7  123.89    5.90
 -17   5   7  114.69    6.50
 -17   5   7  109.99    6.30
  17   5  -7  109.89    6.30
 -17   5   7  109.59    5.80
 -15  -5   7   76.39    5.20
 -15  -5   7   72.99    4.00
 -15  -5   7   69.49    4.40
  15  -5  -7   70.19    4.00
 -15  -5   7   96.49    4.10
  15   5  -7   70.29    4.50
 -15   5   7   71.39    4.10
 -15   5   7   69.69    4.50
 -13  -5   7  105.79    5.30
 -13  -5   7  107.39    7.20
  13  -5  -7  105.19    5.40
  13  -5  -7  110.59    7.10
 -13  -5   7  122.99    5.40
 -13  -5   7  109.89    7.60
 -13   5   7  119.39    6.00
  13   5  -7  117.59    6.00
  13   5  -7  108.29    6.60
 -13   5   7  110.79    5.60
 -11  -5   7   57.49    5.00
 -11  -5   7   58.09    4.50
 -11  -5   7   63.19    4.10
  11  -5  -7   60.49    4.20
 -11  -5   7   59.99    3.20
  11   5  -7   56.59    4.20
 -11   5   7   57.79    3.60
  11   5  -7   63.29    3.80
   9  -5  -7  119.99    6.60
  -9  -5   7  119.99    7.00
  -9  -5   7  120.19    6.30
  -9  -5   7  113.99    7.70
  -9  -5   7  111.39    5.50
  -9   5   7  114.79    5.80
   9   5  -7  114.89    5.90
   9   5  -7  114.89    6.70
  -7  -5   7  219.28   12.10
  -7  -5   7  215.78   11.00
  -7  -5   7  233.38   10.40
   7  -5  -7  213.58    9.70
   7  -5  -7  216.08   10.60
  -7  -5   7  215.78    9.70
   7   5  -7  229.08   10.00
  -7   5   7  213.78    9.90
  -5  -5   7   39.80    2.40
  -5  -5   7   39.70    2.70
   5  -5  -7   39.80    2.40
  -5  -5   7   36.70    3.20
   5  -5  -7   37.10    2.90
   5   5  -7   37.40    3.60
   5   5  -7   39.40    2.80
  -5   5   7   38.80    2.40
   3  -5  -7  267.97   11.70
   3  -5  -7  266.67   11.70
  -3  -5   7  274.97   12.90
   3  -5  -7  253.17   12.30
  -3  -5   7  266.47   12.00
   1  -5  -7   41.50    2.50
  -1  -5   7   37.20    3.20
  -1  -5   7   41.80    2.70
   1  -5  -7   37.70    2.50
   1  -5  -7   37.60    2.90
   1  -5  -7   40.40    4.20
   1  -5   7  146.39    7.70
  -1  -5  -7  134.19    8.80
  -1  -5  -7  137.29    7.20
  -1  -5  -7  137.29    6.50
  -1  -5  -7  139.99    6.70
  -3  -5  -7   47.70    3.50
   3  -5   7   55.19    4.00
  -3  -5  -7   55.59    3.20
  -3  -5  -7   52.29    4.80
  -3  -5  -7   51.29    3.10
   5  -5   7  228.78   11.90
  -5  -5  -7  227.88   11.30
  -5  -5  -7  237.18   12.90
  -5  -5  -7  249.78   10.60
  -5  -5  -7  228.78   10.70
  -5   5  -7  241.38   10.50
  -7  -5  -7   45.30    4.50
  -7  -5  -7   45.20    3.10
  -7  -5  -7   46.20    4.00
  -7  -5  -7   52.69    2.90
  -7   5  -7   54.59    5.80
  -7   5  -7   45.10    2.80
  -9  -5  -7   84.99    4.10
  -9  -5  -7   77.49    5.50
  -9  -5  -7   77.09    4.50
   9  -5   7   70.89    4.40
  -9  -5  -7   75.99    4.20
  -9   5  -7   82.59    5.00
  -9   5  -7   73.69    4.10
  -9   5  -7   70.19    5.50
  -9   5  -7   74.19    4.70
 -11  -5  -7  133.79    6.60
  11  -5   7  129.79    7.20
 -11  -5  -7  149.39    8.50
 -11  -5  -7  132.79    6.80
 -11  -5  -7  142.59    7.60
 -11   5  -7  145.89    7.60
 -11   5  -7  139.39    7.50
 -11   5  -7  147.49    6.80
 -13  -5  -7   75.19    4.10
 -13  -5  -7   67.39    5.30
 -13  -5  -7   64.39    3.60
 -13   5  -7   65.79    4.50
 -13   5  -7   70.99    3.90
 -13   5  -7   66.49    4.70
 -15  -5  -7  117.69    6.00
 -15  -5  -7  115.89    7.40
 -15  -5  -7  111.29    5.50
 -15   5  -7  119.09    6.90
 -15   5  -7  115.39    6.60
 -15   5  -7  109.09    5.80
 -17  -5  -7    1.40    0.70
 -17  -5  -7    0.80    0.80
 -17  -5  -7    1.20    1.20
 -17   5  -7    3.70    1.40
 -17   5  -7    2.50    0.80
 -17   5  -7    2.00    1.10
 -19  -5  -7   26.40    3.00
 -19  -5  -7   27.30    2.20
 -19   5  -7   22.80    2.80
 -19   5  -7   22.40    2.50
 -19   5  -7   25.10    2.10
 -21  -5  -7   63.19    3.60
 -21  -5  -7   58.19    4.40
 -21   5  -7   56.89    3.80
 -21   5  -7   60.59    4.20
  23  -5   7   39.10    2.50
 -23   5  -7   44.00    3.20
 -28  -6   7  115.79    5.40
 -28  -6   7  111.89    5.50
 -28   6   7  119.59    5.90
 -28   6   7  113.09    5.30
 -26  -6   7   99.49    5.10
 -26  -6   7   98.39    4.80
 -26   6   7   95.59    5.40
 -26   6   7   91.89    4.60
 -24  -6   7  247.48   11.40
 -24  -6   7  251.37   11.00
 -24   6   7  234.58   11.50
 -24   6   7  247.38   11.70
 -24   6   7  248.08   10.90
 -22  -6   7    4.70    1.10
 -22  -6   7    3.70    0.90
  22  -6  -7    4.70    1.00
 -22  -6   7    2.60    0.90
 -22   6   7    4.10    1.00
 -22   6   7    4.30    1.10
 -22   6   7    3.50    1.30
 -22   6   7    3.30    1.20
 -20  -6   7  195.98    9.30
 -20  -6   7  197.68    9.10
  20  -6  -7  203.68    9.20
 -20  -6   7  209.18    9.80
 -20   6   7  195.78    9.20
 -20   6   7  206.38   10.20
 -20   6   7  204.18   10.10
 -20   6   7  197.68    9.50
 -18  -6   7  340.77   15.20
 -18  -6   7  358.96   15.10
 -18  -6   7  361.96   15.70
  18  -6  -7  338.17   15.10
 -18   6   7  347.77   15.50
 -18   6   7  348.87   16.10
 -18   6   7  342.07   15.10
 -18   6   7  340.97   16.10
 -16  -6   7   48.40    3.40
 -16  -6   7   50.89    3.10
 -16  -6   7   49.90    3.00
 -16  -6   7   52.89    4.40
  16  -6  -7   50.69    3.10
 -16   6   7   46.60    3.70
 -16   6   7   49.90    3.80
 -16   6   7   50.99    3.20
 -14  -6   7   57.69    3.70
 -14  -6   7   59.99    4.70
 -14  -6   7   61.49    3.40
 -14  -6   7   59.69    3.30
  14  -6  -7   61.99    3.40
 -14   6   7   59.49    3.50
  14   6  -7   50.69    3.90
 -14   6   7   58.69    4.10
 -14   6   7   55.09    3.80
 -12  -6   7  154.58    7.60
  12  -6  -7  152.08    7.20
 -12  -6   7  160.18    8.90
 -12  -6   7  159.38    7.30
 -12  -6   7  172.98    9.60
 -12  -6   7  154.58    7.20
 -12   6   7  149.29    8.00
 -12   6   7  148.79    8.50
  12   6  -7  144.89    7.80
 -12   6   7  156.48    7.30
 -10  -6   7  132.79    6.30
 -10  -6   7  126.79    7.70
 -10  -6   7  144.09   11.30
  10  -6  -7  129.79    6.20
 -10  -6   7  131.19    6.20
  10   6  -7  128.19    6.80
  -8  -6   7   29.70    2.10
   8  -6  -7   28.90    2.00
  -8  -6   7   29.00    2.00
   8   6  -7   30.20    3.10
   8   6  -7   31.40    2.70
   6  -6  -7   75.59    3.90
  -6  -6   7   75.79    4.10
  -6  -6   7   92.19    6.40
  -6  -6   7   73.89    4.70
   6   6  -7   79.09    5.30
   4  -6  -7  135.09    7.60
  -4  -6   7  130.79    7.70
   4  -6  -7  122.39    6.00
  -4  -6   7  125.69    6.70
   4  -6  -7  122.29    6.20
   4   6  -7  127.49    7.40
   2  -6  -7   68.69    3.80
   2  -6  -7   66.89    3.60
  -2  -6   7   72.79    5.40
   2  -6  -7   57.99    4.30
  -2  -6   7   69.39    5.20
   2  -6  -7   67.59    4.30
   2   6  -7   66.89    5.10
   0  -6  -7   79.29    4.30
   0  -6  -7   75.19    4.30
   0  -6  -7   79.39    6.00
   0  -6  -7   73.99    3.90
   0   6  -7   90.29    5.70
  -2  -6  -7  104.29    5.30
  -2  -6  -7   99.49    4.90
  -2  -6  -7  103.49    5.40
  -2  -6  -7   99.69    7.80
  -2  -6  -7  104.19    6.60
  -4  -6  -7  159.68    7.20
  -4  -6  -7  157.38    7.60
  -4  -6  -7  157.68    9.10
  -4  -6  -7  153.78    7.70
  -6  -6  -7   78.29    4.70
  -6  -6  -7   84.99    6.20
  -6  -6  -7   84.49    4.50
  -6  -6  -7   77.19    5.80
  -6  -6  -7   80.79    5.00
   6  -6   7  100.89    5.10
  -6   6  -7  105.09    5.60
  -6   6  -7  115.49    6.70
  -6   6  -7   98.89    4.60
  -8  -6  -7  284.57   13.10
  -8  -6  -7  288.77   13.40
  -8  -6  -7  286.47   15.20
  -8  -6  -7  304.07   13.40
  -8   6  -7  313.37   13.20
  -8   6  -7  329.57   14.10
  -8   6  -7  319.47   15.20
  -8   6  -7  287.57   14.10
 -10  -6  -7  103.69    7.10
 -10  -6  -7  103.29    5.50
 -10  -6  -7  102.69    5.30
 -10   6  -7  110.59    6.20
 -10   6  -7  116.09    6.20
 -10   6  -7  104.69    5.30
 -10   6  -7   93.59    5.30
 -12  -6  -7  224.68   10.20
 -12  -6  -7  229.68    9.90
 -12  -6  -7  226.78   12.00
 -12   6  -7  211.78   10.00
 -12   6  -7  214.58   10.70
 -12   6  -7  201.08   10.70
 -12   6  -7  204.88    9.70
 -14  -6  -7   94.99    5.10
 -14  -6  -7   94.69    6.60
 -14   6  -7   86.09    4.80
 -14   6  -7   93.89    5.70
 -14   6  -7   91.69    5.70
 -14   6  -7   88.69    5.00
 -16  -6  -7   37.20    2.40
 -16  -6  -7   37.50    3.80
 -16  -6  -7   42.00    2.90
 -16   6  -7   38.50    3.40
 -16   6  -7   34.60    2.50
 -16   6  -7   40.10    3.30
 -16   6  -7   35.10    2.70
  18  -6   7  101.19    5.50
 -18  -6  -7   97.89    6.50
 -18  -6  -7  102.99    5.40
 -18   6  -7   99.29    5.00
 -18   6  -7  101.19    6.00
 -20  -6  -7   60.29    4.60
 -20  -6  -7   70.59    3.70
  20  -6   7   58.89    3.60
 -20   6  -7   59.19    3.30
 -20   6  -7   63.69    4.20
  22  -6   7  103.19    5.20
 -22  -6  -7  110.69    5.30
 -22   6  -7  106.79    5.00
 -22   6  -7  113.59    5.90
 -27  -7   7   26.10    1.90
 -27   7   7   27.50    1.70
 -27   7   7   30.60    2.10
 -25  -7   7  144.29    6.80
 -25  -7   7  144.09    6.60
 -25   7   7  149.39    7.20
 -25   7   7  143.09    6.40
 -25   7   7  130.19    6.90
 -23  -7   7  179.98    8.40
 -23  -7   7  179.18    8.10
 -23   7   7  173.58    7.90
 -23   7   7  165.08    8.60
 -23   7   7  174.18    8.50
 -21  -7   7  205.48   10.20
 -21  -7   7  237.68   10.40
 -21  -7   7  247.28   10.80
  21  -7  -7  226.38   10.20
 -21   7   7  223.98   11.00
 -21   7   7  236.98   11.20
 -21   7   7  237.88   10.20
 -19  -7   7   33.40    2.70
 -19  -7   7   26.90    2.10
  19  -7  -7   26.60    2.10
 -19  -7   7   26.90    2.10
 -19   7   7   28.30    2.20
 -19   7   7   27.60    2.70
 -19   7   7   30.30    2.90
  19   7  -7   23.60    3.00
 -17  -7   7  127.49    6.40
 -17  -7   7  132.39    6.50
 -17  -7   7  132.29    6.90
  17  -7  -7  133.69    6.40
 -17   7   7  127.39    6.30
  17   7  -7  131.59    8.00
 -17   7   7  130.29    7.20
 -15  -7   7   22.00    2.20
 -15  -7   7   23.30    2.00
  15  -7  -7   24.40    1.90
 -15  -7   7   23.60    2.00
  15   7  -7   27.40    3.30
 -15   7   7   22.50    2.00
 -15   7   7   23.30    2.50
 -13  -7   7  148.39    7.20
 -13  -7   7  147.99    7.40
 -13  -7   7  149.29    7.00
  13  -7  -7  142.79    7.00
 -13   7   7  144.09    7.90
 -13   7   7  153.48    7.00
  13   7  -7  146.99    8.90
  11  -7  -7  422.96   18.30
 -11  -7   7  418.36   18.70
 -11  -7   7  440.86   18.50
 -11  -7   7  418.36   18.20
 -11   7   7  418.56   18.10
  11   7  -7  446.56   20.50
 -11   7   7  433.86   19.40
  -9  -7   7   52.29    3.60
   9  -7  -7   55.19    3.20
  -9  -7   7   52.89    3.30
  -9  -7   7   53.99    3.10
  -9   7   7   55.29    3.90
   9   7  -7   53.49    4.60
   7  -7  -7  314.47   13.90
  -7  -7   7  321.27   14.50
  -7  -7   7  322.37   13.90
   7   7  -7  328.87   16.00
  -7   7   7  321.47   14.90
  -5  -7   7  270.47   11.80
   5  -7  -7  268.87   11.90
  -5  -7   7  264.47   12.40
   5   7  -7  282.17   13.90
  -5   7   7  270.27   12.80
  -3  -7   7  508.05   22.70
   3  -7  -7  534.45   22.30
  -3   7   7  525.35   23.20
   3   7  -7  554.34   24.50
  -1  -7   7  175.68    8.70
   1  -7  -7  185.18    8.80
   1  -7  -7  191.88    8.40
  -1   7   7  178.58    9.20
   1   7  -7  187.88   10.30
  -1  -7  -7  473.95   19.90
  -1  -7  -7  478.75   21.90
  -1  -7  -7  452.85   20.00
   1  -7   7  463.25   19.90
  -1  -7  -7  450.95   19.40
   1   7   7  425.46   20.30
  -3  -7  -7   90.09    6.70
  -3  -7  -7   81.19    4.90
  -3  -7  -7   91.89    4.80
  -3  -7  -7   89.99    5.10
   3  -7   7  108.29    5.40
   3   7   7   83.79    5.50
  -3   7  -7  118.09    4.80
  -5  -7  -7  155.38    8.00
  -5  -7  -7  168.58    7.90
  -5  -7  -7  166.68    8.20
   5  -7   7  187.28    8.50
  -5  -7  -7  166.48   10.10
   5   7   7  144.89    8.60
  -5   7  -7  196.88    7.80
  -7  -7  -7   49.99    4.80
   7  -7   7   52.09    3.40
  -7  -7  -7   41.90    3.10
  -7  -7  -7   45.20    3.00
  -7  -7  -7   45.70    3.20
  -7   7  -7   61.79    5.00
  -7   7  -7   52.79    3.00
  -7   7  -7   50.89    3.60
   9  -7   7   84.69    4.80
  -9  -7  -7   79.29    4.50
  -9  -7  -7   71.59    4.50
  -9  -7  -7   74.69    4.30
  -9  -7  -7   76.29    6.20
  -9   7  -7   86.99    5.20
  -9   7  -7   91.99    4.40
 -11  -7  -7   24.30    3.40
 -11  -7  -7   21.90    2.00
 -11  -7  -7   23.70    2.00
 -11  -7  -7   23.40    2.20
  11  -7   7   26.40    2.40
 -11   7  -7   25.60    2.70
 -11   7  -7   29.20    2.20
 -13  -7  -7   85.69    4.70
  13  -7   7   82.99    5.00
 -13  -7  -7   85.99    6.40
 -13  -7  -7   89.39    5.00
 -13   7  -7   89.09    4.60
 -13   7  -7   83.89    5.30
  15  -7   7  151.58    7.90
 -15  -7  -7  166.48    7.90
 -15  -7  -7  169.48    9.60
 -15   7  -7  167.38    7.50
 -15   7  -7  151.08    8.30
  17  -7   7   88.49    4.90
 -17  -7  -7  102.69    5.00
 -17  -7  -7   96.39    6.30
 -17   7  -7   87.39    5.40
 -17   7  -7   85.09    4.50
 -19  -7  -7   30.50    2.20
 -19  -7  -7   30.20    3.00
  19  -7   7   30.30    2.20
 -19   7  -7   30.10    2.00
 -19   7  -7   30.30    2.60
 -21  -7  -7   59.49    3.10
  21  -7   7   52.09    3.00
 -21   7  -7   55.69    3.40
 -21   7  -7   52.79    2.80
 -24  -8   7    0.50    0.50
 -24  -8   7    1.00    0.60
 -24   8   7    0.90    0.60
 -24   8   7    0.80    0.40
 -22  -8   7   12.60    1.50
 -22  -8   7   13.30    1.50
 -22   8   7   12.50    1.60
 -22   8   7   13.50    1.20
 -20  -8   7    9.10    1.30
 -20  -8   7   12.40    1.60
  20   8  -7   10.70    2.10
 -20   8   7   10.50    1.20
 -20   8   7   11.40    1.80
  18  -8  -7    1.10    0.60
 -18  -8   7    0.50    0.80
 -18  -8   7    0.00    0.60
 -18   8   7    0.20    0.50
 -18   8   7    0.60    0.90
  18   8  -7    0.80    1.10
 -16  -8   7   64.59    3.60
  16  -8  -7   64.39    3.50
 -16  -8   7   63.59    3.90
 -16  -8   7   57.09    3.60
 -16   8   7   58.99    4.30
 -16   8   7   63.59    3.40
  16   8  -7   61.69    5.00
 -14  -8   7    9.40    1.50
  14  -8  -7   10.10    1.40
 -14  -8   7    7.00    1.20
 -14  -8   7    8.90    1.50
 -14   8   7    8.60    1.80
 -14   8   7    7.90    1.10
  14   8  -7    6.50    2.10
 -12  -8   7    1.00    0.70
 -12  -8   7    0.60    0.70
 -12  -8   7    1.90    0.90
  12  -8  -7    2.10    0.80
  12   8  -7    0.20    1.40
 -12   8   7    1.20    1.00
  10  -8  -7    7.20    1.20
 -10  -8   7    6.20    1.10
 -10   8   7    7.00    1.70
  10   8  -7    6.20    2.10
  -8  -8   7   10.50    1.40
   8  -8  -7    9.40    1.30
  -8   8   7   11.80    2.10
   8   8  -7    8.90    2.40
  -6  -8   7   42.40    3.20
  -6  -8   7   39.80    2.60
   6  -8  -7   41.50    2.70
   6   8  -7   41.50    4.30
  -6   8   7   44.40    3.60
   4  -8  -7    9.20    1.30
  -4  -8   7    8.90    1.70
  -4   8   7   11.00    2.00
   4   8  -7    9.50    2.40
   2  -8  -7   67.69    4.00
  -2  -8   7   69.89    4.40
   2   8  -7   80.89    5.90
  -2   8   7   78.69    4.90
   0  -8   7    0.90    0.90
   0  -8  -7    0.70    0.60
   0  -8  -7    1.50    1.50
   0   8  -7    0.90    1.30
   0   8   7    1.10    1.00
   2  -8   7    2.20    1.10
  -2  -8  -7    0.40    0.70
  -2  -8  -7    0.40    1.40
  -2   8  -7    2.70    1.60
   2   8   7    1.30    1.00
  -4  -8  -7    3.20    1.70
   4  -8   7    1.70    0.90
  -4  -8  -7    2.30    0.90
  -4  -8  -7    1.90    0.90
  -4  -8  -7    1.10    0.80
  -4   8  -7    3.90    1.70
   4   8   7    2.80    1.20
  -6  -8  -7    4.10    1.10
  -6  -8  -7    3.50    1.00
   6  -8   7    6.40    1.50
  -6  -8  -7    5.10    1.30
  -6  -8  -7    7.20    2.40
  -6   8  -7    8.60    1.20
  -6   8  -7    5.50    2.10
  -8  -8  -7   17.50    1.80
  -8  -8  -7   12.30    1.80
  -8  -8  -7   15.00    3.20
   8  -8   7   14.40    2.00
  -8  -8  -7   11.10    1.80
  -8   8  -7   16.10    2.30
  -8   8  -7   17.40    1.60
 -10  -8  -7    3.70    1.00
 -10  -8  -7    3.40    1.00
 -10  -8  -7    3.80    1.00
  10  -8   7    4.20    1.20
 -10  -8  -7    7.10    2.20
 -10   8  -7    5.30    1.40
 -10   8  -7    4.50    0.90
 -12  -8  -7    2.00    1.50
 -12  -8  -7    2.60    0.90
  12  -8   7    3.40    1.10
 -12  -8  -7    3.20    1.00
 -12   8  -7    2.10    1.10
 -12   8  -7    2.20    0.80
 -14  -8  -7    3.40    1.50
  14  -8   7    2.70    1.00
 -14  -8  -7    3.10    0.90
 -14   8  -7    3.70    0.80
 -14   8  -7    6.60    1.50
  16  -8   7    7.50    1.30
 -16  -8  -7   10.00    1.40
 -16  -8  -7    9.80    2.00
 -16   8  -7    9.80    1.70
 -16   8  -7   10.90    1.20
 -18  -8  -7    2.40    0.70
  18  -8   7    2.30    0.70
 -18   8  -7    2.60    0.60
 -18   8  -7    3.20    1.00
 -21  -9   7  133.39    6.20
 -21  -9   7  130.49    6.00
 -21   9   7  133.19    6.40
 -19  -9   7  172.68    8.20
 -19  -9   7  180.88    8.00
 -19   9   7  188.28    8.60
  19   9  -7  168.38    9.00
 -17  -9   7  339.17   14.50
  17  -9  -7  328.07   14.00
 -17  -9   7  330.47   14.10
 -17   9   7  328.27   14.80
  17   9  -7  312.47   15.50
  15  -9  -7   88.49    4.40
 -15  -9   7   88.29    4.80
 -15  -9   7   84.09    4.40
  15   9  -7   86.59    5.90
 -15   9   7   90.49    5.30
  13  -9  -7  212.88    9.40
 -13  -9   7  204.58    9.40
 -13   9   7  205.98   10.30
  13   9  -7  207.38   11.30
 -11  -9   7  218.78   10.00
  11  -9  -7  218.88   10.00
 -11   9   7  231.38   11.10
  11   9  -7  224.38   12.10
   9  -9  -7  232.28   10.60
  -9  -9   7  234.68   10.50
   9   9  -7  241.28   12.80
  -9   9   7  239.08   11.60
  -7  -9   7  247.48   11.20
   7  -9  -7  249.78   11.30
  -7   9   7  256.17   12.30
   7   9  -7  259.97   13.60
   5  -9  -7  283.67   12.60
   5   9  -7  308.97   15.10
  -5   9   7  269.97   13.50
  -3  -9   7  301.47   14.00
   3  -9  -7  313.17   13.60
   3   9  -7  306.27   15.70
  -3   9   7  313.07   14.50
   1  -9  -7  203.78    9.10
[truncated: 4,691,866 more chars]
